# Supplementary material for: 7,9-Dichloro-6H,12H-indolo[2,1-b]quinazoline-6,12-dione
Source: Acta Crystallogr Sect E Struct Rep Online. 2010 May 29;66(Pt 6):o1474–5. doi: 10.1107/S1600536810018969 (PMC2979507; doi:10.1107/S1600536810018969)
Supplement: Supplementary file 1 [file e-66-o1474-sup1.cif]

##############################################################################
###                                                                        ###
###        Electronic paper (Acta Crystallographica Section E)             ###
###                                                                        ###
##############################################################################
#                                                                            #
# This CIF contains the data in a paper accepted for publication in Acta     #
# Crystallographica Section E. It conforms to the requirements of Notes      #
# for Authors for Section E, and has been peer reviewed under the auspices   #
# of the IUCr Commission on Journals.                                        #
#                                                                            #
# Full details of the Crystallographic Information File format               #
# are given in the paper "The Crystallographic Information File (CIF):       #
# a New Standard Archive File for Crystallography" by S. R. Hall, F. H.      #
# Allen and I. D. Brown [Acta Cryst. (1991), A47, 655-685].                  #
#                                                                            #
# The current version of the core CIF dictionary is obtainable from          #
# ftp://ftp.iucr.org/pub/cif_core.dic. The current version number is 2.4.    #
#                                                                            #
# Software is freely available for graphical display of the structure(s) in  #
# this CIF.  For information consult the CIF home page http://www.iucr.org/  #
# cif/home.html                                                              #
#                                                                            #
# This file may be used for bona fide research purposes within the           #
# scientific community so long as proper attribution is given to the journal # 
# article from which it was obtained.                                        #
#                                                                            #
##############################################################################
                                             
data_global
_audit_creation_method     CRYSTALS_ver_14.05
_journal_date_recd_electronic     2010-05-10
_journal_date_accepted     2010-05-20
_journal_name_full     'Acta Crystallographica, Section E'
_journal_year     2010
_journal_volume     66
_journal_issue      6
_journal_page_first     o1474
_journal_page_last     o1475
_journal_paper_category     QO
_journal_coeditor_code     JJ2032
_publ_contact_author_name     'Victor N. Nemykin'
_publ_contact_author_address
;
 Department of Chemistry & Biochemistry,
 University of Minnesota Duluth,
 Duluth, MN 55812, USA.
;
_publ_contact_author_email     'pgrundt@d.umn.edu, vnemykin@d.umn.edu'
_publ_contact_author_fax     '+1 218 726 9374'
_publ_contact_author_phone     '+1 218 726 6729'
_publ_section_title
;
7,9-Dichloro-6<i>H</i>,12<i>H</i>-indolo[2,1-<i>b</i>]quinazoline-6,12-dione
;
loop_
    _publ_author_name
    _publ_author_address
    'Grundt, Peter'
;
Department of Chemistry & Biochemistry
University of Minnesota Duluth
1039 University Drive
Duluth, MN 55812, USA
;
    'Douglas, Kelsi A.'
;
Department of Chemistry & Biochemistry
University of Minnesota Duluth
1039 University Drive
Duluth, MN 55812, USA
;
    'Krivogorsky, Bogdana'
;
Department of Chemistry & Biochemistry
University of Minnesota Duluth
1039 University Drive
Duluth, MN 55812, USA
;
    'Nemykin, Victor N.'
;
Department of Chemistry & Biochemistry
University of Minnesota Duluth
1039 University Drive
Duluth, MN 55812, USA
;
data_I
_chemical_name_systematic
;
7,9-Dichloro-6<i>H</i>,12<i>H</i>-indolo[2,1-<i>b</i>]quinazoline-6,12-dione
;
_chemical_formula_moiety     'C15 H6 Cl2 N2 O2'
_chemical_formula_sum     'C15 H6 Cl2 N2 O2'
_chemical_formula_iupac     'C15 H6 Cl2 N2 O2'
_chemical_formula_weight     317.13
_chemical_melting_point     '200'
_symmetry_cell_setting     triclinic
_symmetry_space_group_name_H-M     'P -1 '
_symmetry_space_group_name_Hall     '-P 1'
loop_
    _symmetry_equiv_pos_as_xyz
    'x,y,z'
    '-x,-y,-z'
_cell_length_a     7.0179(2)
_cell_length_b     10.7276(3)
_cell_length_c     17.2338(12)
_cell_angle_alpha     94.908(7)
_cell_angle_beta     96.709(7)
_cell_angle_gamma     107.395(8)
_cell_volume     1219.66(12)
_cell_formula_units_Z     4
_cell_measurement_reflns_used     28356
_cell_measurement_theta_min     3.08
_cell_measurement_theta_max     27.52
_cell_measurement_temperature     100
_cell_measurement_pressure     101.3
_exptl_crystal_description     'block'
_exptl_crystal_colour     'yellow'
_exptl_crystal_size_max     0.540
_exptl_crystal_size_mid     0.480
_exptl_crystal_size_min     0.350
_exptl_crystal_density_diffrn     1.727
_exptl_crystal_density_meas     ?
_exptl_crystal_density_method     'not measured'
_exptl_crystal_F_000     640
_exptl_absorpt_coefficient_mu     0.537
_exptl_absorpt_correction_type     multi-scan
_exptl_absorpt_process_details
;
(ABSCOR; Higashi, 1995)
;
_exptl_absorpt_correction_T_min     0.633
_exptl_absorpt_correction_T_max     0.899
_exptl_special_details
;
The crystal was placed in the cold stream of an X-stream 2000 liquid nitrogen
generator with open-flow nitrogen cryostat with a nominal stability of 0.1 K.
^1^H NMR (DMSO-d6, 500 MHz): d 7.75-7.78 (m, 2H), 7.98-8.00 (m, 2H), 8.33 (d,
J 7.5, 1H), 8.41 (d, J 1.9, 1H). ^13^C NMR (DMSO-d6, 125 MHz): d 115.6, 118.3,
122.6, 127.0, 127.4, 129.9, 130.1, 132.3, 135.6, 141.6, 144.4, 146.1, 147.3,
157.6, 178.4.
;
_diffrn_ambient_temperature     100
_diffrn_radiation_type     'Mo K\a'
_diffrn_radiation_wavelength     0.71075
_diffrn_radiation_source     'Sealed tube (Mo)'
_diffrn_radiation_monochromator     'graphite'
_diffrn_measurement_device_type     'Rigaku R-AXIS RAPID-II imaging plate'
_diffrn_measurement_method     '\w  scans'
_diffrn_detector_area_resol_mean     10
_diffrn_reflns_number     31502
_diffrn_reflns_av_R_equivalents     0.049
_diffrn_reflns_theta_min     3.077
_diffrn_reflns_theta_max     27.486
_diffrn_reflns_theta_full     27.486
_diffrn_measured_fraction_theta_max     0.999
_diffrn_measured_fraction_theta_full     0.999
_diffrn_reflns_limit_h_min     -9
_diffrn_reflns_limit_h_max     9
_diffrn_reflns_limit_k_min     -13
_diffrn_reflns_limit_k_max     13
_diffrn_reflns_limit_l_min     -22
_diffrn_reflns_limit_l_max     22
_diffrn_standards_number     31502
_diffrn_standards_interval_count     .
_diffrn_standards_interval_time     4
_diffrn_standards_decay_%     0.00
_refine_special_details
;
Crystals
for Windows program eliminates all reflections with [Sin
theta/lambda]**2 less than 0.01 in order to eliminate reflections that
may be poorly measured in the vicinity of the beam stop. Such filter
eliminated 14 reflections, which resulted in difference between 5585
measured unique reflections and 5571 reflections used for refinement.
;
_reflns_number_total     5585
_reflns_number_gt     4830
_reflns_threshold_expression     I>2\s(I)
_refine_ls_structure_factor_coef     Fsqd
_refine_ls_matrix_type     full
_refine_ls_R_factor_all     0.0383
_refine_ls_R_factor_gt     0.0339
_refine_ls_wR_factor_all     0.0815
_refine_ls_wR_factor_gt     0.0805
_refine_ls_wR_factor_ref     0.0815
_refine_ls_goodness_of_fit_ref     1.0040
_refine_ls_number_reflns     5571
_refine_ls_number_parameters     416
_refine_ls_number_restraints     84
_refine_ls_number_constraints     0
_refine_ls_hydrogen_treatment     refall
_refine_ls_weighting_scheme     calc
_refine_ls_weighting_details
;
Method= Modified Sheldrick
w=1/[\s^2^(F^2^) + (0.02P)^2^ + 2.09P], where P=[max(Fo^2^,0) + 2Fc^2^]/3
;
_atom_sites_solution_hydrogens     geom
_atom_sites_solution_primary     direct
_atom_sites_solution_secondary     difmap
_refine_ls_shift/su_max     0.0012219
_refine_ls_shift/su_mean     0.9049609
_refine_diff_density_max     0.53
_refine_diff_density_min     -0.36
_refine_ls_extinction_method     'Larson (1970), Equation 22'
_refine_ls_extinction_coef     43(4)
loop_
    _atom_type_symbol
    _atom_type_scat_dispersion_real
    _atom_type_scat_dispersion_imag
    _atom_type_scat_source
    C 0.0033 0.0016 'International Tables Vol C 4.2.6.8 and 6.1.1.4'
    H 0.0000 0.0000 'International Tables Vol C 4.2.6.8 and 6.1.1.4'
    Cl 0.1484 0.1585 'International Tables Vol C 4.2.6.8 and 6.1.1.4'
    N 0.0061 0.0033 'International Tables Vol C 4.2.6.8 and 6.1.1.4'
    O 0.0106 0.0060 'International Tables Vol C 4.2.6.8 and 6.1.1.4'
_computing_data_collection     '<i>CrystalClear</i> (Rigaku Americas, 2009)'
_computing_cell_refinement     '<i>HKL-2000</i> (Otwinowski & Minor, 1997)'
_computing_data_reduction     '<i>CrystalClear</i> (Rigaku Americas, 2009)'
_computing_structure_solution     '<i>SHELXS86</i> (Sheldrick, 2008)'
_computing_structure_refinement
                              '<i>CRYSTALS</i> (Betteridge <i>et al.</i>, 2003)'
_computing_molecular_graphics     '<i>CAMERON</i> (Watkin <i>et al.</i>, 1996)'
_computing_publication_material
                              '<i>CRYSTALS</i> (Betteridge <i>et al.</i>, 2003)'
loop_
    _atom_site_type_symbol
    _atom_site_label
    _atom_site_fract_x
    _atom_site_fract_y
    _atom_site_fract_z
    _atom_site_U_iso_or_equiv
    _atom_site_adp_type
    _atom_site_occupancy
    _atom_site_disorder_assembly
    _atom_site_disorder_group
    Cl Cl1A 0.12767(7) 0.19849(5) -0.30745(3) 0.0154 Uani 1.0000 . .
    Cl Cl2A 0.22470(8) -0.16786(5) -0.51632(3) 0.0203 Uani 1.0000 . .
    O O1A 0.5092(2) 0.25603(14) -0.16905(8) 0.0172 Uani 1.0000 . .
    O O2A 0.8111(2) -0.15104(14) -0.30107(8) 0.0181 Uani 1.0000 . .
    C C1A 1.1319(3) -0.08669(19) -0.17069(12) 0.0162 Uani 1.0000 . .
    C C2A 1.2819(3) -0.0485(2) -0.10617(12) 0.0183 Uani 1.0000 . .
    C C3A 1.2850(3) 0.0523(2) -0.04843(12) 0.0208 Uani 1.0000 . .
    C C4A 1.1391(3) 0.1145(2) -0.05462(12) 0.0185 Uani 1.0000 . .
    N N5A 0.8403(2) 0.14280(16) -0.12490(10) 0.0151 Uani 1.0000 . .
    C C6A 0.5402(3) 0.16629(19) -0.20790(11) 0.0137 Uani 1.0000 . .
    C C7A 0.2640(3) 0.09548(18) -0.33341(11) 0.0137 Uani 1.0000 . .
    C C8A 0.1974(3) 0.01396(19) -0.40464(11) 0.0154 Uani 1.0000 . .
    C C9A 0.3055(3) -0.06961(19) -0.42595(11) 0.0151 Uani 1.0000 . .
    C C10A 0.4729(3) -0.07980(19) -0.37831(11) 0.0146 Uani 1.0000 . .
    N N11A 0.6952(2) 0.01079(16) -0.24828(9) 0.0130 Uani 1.0000 . .
    C C12A 0.8273(3) -0.06404(19) -0.24787(11) 0.0140 Uani 1.0000 . .
    C C13A 0.9855(3) 0.07665(19) -0.11960(11) 0.0142 Uani 1.0000 . .
    C C14A 0.7090(3) 0.10816(18) -0.18691(11) 0.0134 Uani 1.0000 . .
    C C15A 0.4331(3) 0.09159(18) -0.28464(11) 0.0129 Uani 1.0000 . .
    C C16A 0.5321(3) 0.00196(19) -0.30772(11) 0.0141 Uani 1.0000 . .
    C C17A 0.9828(3) -0.02472(18) -0.17809(11) 0.0139 Uani 1.0000 . .
    Cl Cl1B 0.89170(7) 0.34858(5) 0.34019(3) 0.0173 Uani 1.0000 . .
    Cl Cl2B 0.70190(7) 0.70635(5) 0.52404(3) 0.0192 Uani 1.0000 . .
    O O1B 0.5337(2) 0.26130(14) 0.19080(9) 0.0189 Uani 1.0000 . .
    O O2B 0.1512(2) 0.64871(14) 0.28391(8) 0.0169 Uani 1.0000 . .
    C C1B -0.1458(3) 0.55847(19) 0.14382(12) 0.0163 Uani 1.0000 . .
    C C2B -0.2819(3) 0.5080(2) 0.07583(12) 0.0193 Uani 1.0000 . .
    C C3B -0.2635(3) 0.4038(2) 0.02547(12) 0.0192 Uani 1.0000 . .
    C C4B -0.1086(3) 0.3521(2) 0.04302(12) 0.0176 Uani 1.0000 . .
    N N5B 0.1872(3) 0.34718(16) 0.12667(10) 0.0153 Uani 1.0000 . .
    C C6B 0.4831(3) 0.34864(19) 0.22288(11) 0.0148 Uani 1.0000 . .
    C C7B 0.7333(3) 0.44170(19) 0.35489(12) 0.0146 Uani 1.0000 . .
    C C8B 0.7737(3) 0.5271(2) 0.42418(12) 0.0165 Uani 1.0000 . .
    C C9B 0.6463(3) 0.60188(19) 0.43630(11) 0.0151 Uani 1.0000 . .
    C C10B 0.4808(3) 0.59806(19) 0.38219(11) 0.0144 Uani 1.0000 . .
    N N11B 0.2930(2) 0.49043(16) 0.24801(9) 0.0130 Uani 1.0000 . .
    C C12B 0.1523(3) 0.55777(19) 0.23644(11) 0.0138 Uani 1.0000 . .
    C C13B 0.0312(3) 0.40238(18) 0.11173(11) 0.0139 Uani 1.0000 . .
    C C14B 0.3049(3) 0.39217(19) 0.19191(11) 0.0140 Uani 1.0000 . .
    C C15B 0.5689(3) 0.43274(19) 0.29911(11) 0.0139 Uani 1.0000 . .
    C C16B 0.4478(3) 0.51304(19) 0.31342(11) 0.0135 Uani 1.0000 . .
    C C17B 0.0111(3) 0.50602(19) 0.16292(11) 0.0141 Uani 1.0000 . .
    H H1A 1.130(2) -0.1539(13) -0.2094(9) 0.0204 Uiso 1.0000 . .
    H H2A 1.380(2) -0.0909(13) -0.1021(9) 0.0206 Uiso 1.0000 . .
    H H3A 1.388(2) 0.0793(14) -0.0051(9) 0.0251 Uiso 1.0000 . .
    H H4A 1.142(2) 0.1815(13) -0.0153(9) 0.0215 Uiso 1.0000 . .
    H H5A 0.083(2) 0.0145(13) -0.4368(9) 0.0178 Uiso 1.0000 . .
    H H6A 0.541(2) -0.1385(13) -0.3938(9) 0.0187 Uiso 1.0000 . .
    H H1B -0.159(2) 0.6286(13) 0.1773(9) 0.0204 Uiso 1.0000 . .
    H H2B -0.388(2) 0.5439(14) 0.0634(9) 0.0248 Uiso 1.0000 . .
    H H3B -0.355(2) 0.3688(14) -0.0209(9) 0.0224 Uiso 1.0000 . .
    H H4B -0.094(2) 0.2847(13) 0.0083(9) 0.0208 Uiso 1.0000 . .
    H H5B 0.885(2) 0.5353(13) 0.4615(9) 0.0195 Uiso 1.0000 . .
    H H6B 0.398(2) 0.6491(12) 0.3915(9) 0.0160 Uiso 1.0000 . .
loop_
    _atom_site_aniso_label
    _atom_site_aniso_U_11
    _atom_site_aniso_U_22
    _atom_site_aniso_U_33
    _atom_site_aniso_U_12
    _atom_site_aniso_U_13
    _atom_site_aniso_U_23
    Cl1A 0.0147(2) 0.0165(2) 0.0164(2) 0.00768(18) 0.00158(17) 0.00171(18)
    Cl2A 0.0192(2) 0.0251(3) 0.0143(2) 0.0077(2) -0.00299(18) -0.00561(19)
    O1A 0.0188(7) 0.0163(7) 0.0172(7) 0.0078(6) 0.0020(6) -0.0021(6)
    O2A 0.0182(7) 0.0184(7) 0.0177(7) 0.0084(6) 0.0001(6) -0.0036(6)
    C1A 0.0174(10) 0.0143(9) 0.0181(10) 0.0060(8) 0.0036(8) 0.0031(8)
    C2A 0.0166(10) 0.0196(10) 0.0207(10) 0.0089(8) 0.0013(8) 0.0042(8)
    C3A 0.0202(10) 0.0255(11) 0.0166(10) 0.0097(9) -0.0037(8) 0.0014(8)
    C4A 0.0196(10) 0.0208(10) 0.0138(9) 0.0067(8) -0.0007(8) -0.0015(8)
    N5A 0.0154(8) 0.0161(8) 0.0138(8) 0.0061(7) 0.0005(6) 0.0000(6)
    C6A 0.0131(9) 0.0135(9) 0.0146(9) 0.0039(7) 0.0020(7) 0.0031(7)
    C7A 0.0137(9) 0.0125(9) 0.0154(9) 0.0042(7) 0.0033(7) 0.0026(7)
    C8A 0.0122(9) 0.0187(10) 0.0144(9) 0.0048(8) -0.0011(7) 0.0024(8)
    C9A 0.0150(9) 0.0151(9) 0.0121(9) 0.0016(8) 0.0004(7) -0.0015(7)
    C10A 0.0134(9) 0.0133(9) 0.0162(9) 0.0039(7) 0.0012(7) -0.0005(7)
    N11A 0.0126(8) 0.0131(8) 0.0122(8) 0.0038(6) -0.0005(6) -0.0011(6)
    C12A 0.0120(9) 0.0138(9) 0.0156(9) 0.0025(7) 0.0027(7) 0.0024(7)
    C13A 0.0140(9) 0.0137(9) 0.0150(9) 0.0043(7) 0.0021(7) 0.0030(7)
    C14A 0.0145(9) 0.0116(9) 0.0147(9) 0.0046(7) 0.0028(7) 0.0010(7)
    C15A 0.0124(9) 0.0121(9) 0.0138(9) 0.0028(7) 0.0027(7) 0.0024(7)
    C16A 0.0125(9) 0.0145(9) 0.0147(9) 0.0033(7) 0.0013(7) 0.0027(7)
    C17A 0.0133(9) 0.0130(9) 0.0148(9) 0.0034(7) 0.0014(7) 0.0028(7)
    Cl1B 0.0148(2) 0.0186(2) 0.0217(2) 0.00967(18) 0.00275(18) 0.00399(19)
    Cl2B 0.0183(2) 0.0231(3) 0.0153(2) 0.00847(19) -0.00197(18) -0.00346(19)
    O1B 0.0201(7) 0.0182(7) 0.0213(7) 0.0103(6) 0.0049(6) 0.0004(6)
    O2B 0.0170(7) 0.0174(7) 0.0167(7) 0.0085(6) -0.0007(5) -0.0024(6)
    C1B 0.0173(9) 0.0151(9) 0.0173(9) 0.0070(8) 0.0013(8) 0.0010(8)
    C2B 0.0168(10) 0.0214(10) 0.0210(10) 0.0097(8) -0.0012(8) 0.0028(8)
    C3B 0.0179(10) 0.0207(10) 0.0162(10) 0.0052(8) -0.0038(8) -0.0006(8)
    C4B 0.0207(10) 0.0163(9) 0.0157(9) 0.0068(8) 0.0010(8) -0.0003(8)
    N5B 0.0162(8) 0.0149(8) 0.0153(8) 0.0059(7) 0.0022(6) 0.0011(7)
    C6B 0.0120(9) 0.0157(9) 0.0165(9) 0.0035(7) 0.0031(7) 0.0038(8)
    C7B 0.0126(9) 0.0141(9) 0.0197(10) 0.0065(7) 0.0045(7) 0.0048(8)
    C8B 0.0148(9) 0.0190(10) 0.0156(9) 0.0057(8) -0.0010(8) 0.0039(8)
    C9B 0.0160(9) 0.0143(9) 0.0128(9) 0.0024(7) 0.0013(7) -0.0001(7)
    C10B 0.0123(9) 0.0158(9) 0.0157(9) 0.0055(7) 0.0022(7) 0.0009(8)
    N11B 0.0117(7) 0.0142(8) 0.0128(8) 0.0048(6) 0.0002(6) -0.0001(6)
    C12B 0.0120(9) 0.0141(9) 0.0155(9) 0.0039(7) 0.0022(7) 0.0027(7)
    C13B 0.0145(9) 0.0117(9) 0.0158(9) 0.0035(7) 0.0030(7) 0.0034(7)
    C14B 0.0141(9) 0.0126(9) 0.0166(9) 0.0053(7) 0.0049(7) 0.0022(7)
    C15B 0.0124(9) 0.0137(9) 0.0162(9) 0.0045(7) 0.0034(7) 0.0030(7)
    C16B 0.0106(8) 0.0144(9) 0.0152(9) 0.0034(7) 0.0009(7) 0.0029(7)
    C17B 0.0145(9) 0.0137(9) 0.0144(9) 0.0045(7) 0.0024(7) 0.0034(7)
loop_
    _geom_bond_atom_site_label_1
    _geom_bond_atom_site_label_2
    _geom_bond_site_symmetry_1
    _geom_bond_site_symmetry_2
    _geom_bond_distance
    _geom_bond_publ_flag
    Cl1A C7A . . 1.7272(19) yes
    Cl2A C9A . . 1.7358(19) yes
    Cl1B C7B . . 1.7276(19) yes
    Cl2B C9B . . 1.734(2) yes
    O1A C6A . . 1.213(2) yes
    O2A C12A . . 1.221(2) yes
    O1B C6B . . 1.211(2) yes
    O2B C12B . . 1.221(2) yes
    N5A C13A . . 1.405(2) yes
    N5A C14A . . 1.275(2) yes
    N11A C16A . . 1.419(2) yes
    N11A C12A . . 1.396(2) yes
    N11A C14A . . 1.395(2) yes
    N5B C13B . . 1.401(2) yes
    N5B C14B . . 1.277(3) yes
    N11B C16B . . 1.421(2) yes
    N11B C12B . . 1.394(2) yes
    N11B C14B . . 1.396(2) yes
    C15A C7A . . 1.386(3) n
    C15A C16A . . 1.401(3) n
    C15A C6A . . 1.477(3) n
    C7A C8A . . 1.389(3) n
    C8A C9A . . 1.389(3) n
    C8A H5A . . 0.925(15) no
    C9A C10A . . 1.390(3) n
    C10A C16A . . 1.380(3) n
    C10A H6A . . 0.938(15) no
    C12A C17A . . 1.465(3) n
    C17A C1A . . 1.397(3) n
    C17A C13A . . 1.412(3) n
    C1A C2A . . 1.379(3) n
    C1A H1A . . 0.937(15) no
    C2A C3A . . 1.399(3) n
    C2A H2A . . 0.929(16) no
    C3A C4A . . 1.379(3) n
    C3A H3A . . 0.937(16) no
    C4A C13A . . 1.399(3) n
    C4A H4A . . 0.937(15) no
    C14A C6A . . 1.518(3) n
    C15B C7B . . 1.387(3) n
    C15B C16B . . 1.405(3) no
    C15B C6B . . 1.480(3) no
    C7B C8B . . 1.387(3) no
    C8B C9B . . 1.389(3) n
    C8B H5B . . 0.931(15) no
    C9B C10B . . 1.390(3) no
    C10B C16B . . 1.384(3) no
    C10B H6B . . 0.930(15) no
    C12B C17B . . 1.467(3) no
    C17B C1B . . 1.399(3) no
    C17B C13B . . 1.410(3) no
    C1B C2B . . 1.378(3) no
    C1B H1B . . 0.942(15) no
    C2B C3B . . 1.402(3) no
    C2B H2B . . 0.947(16) no
    C3B C4B . . 1.377(3) no
    C3B H3B . . 0.937(16) no
    C4B C13B . . 1.399(3) no
    C4B H4B . . 0.936(16) no
    C14B C6B . . 1.517(3) no
loop_
    _geom_angle_atom_site_label_1
    _geom_angle_atom_site_label_2
    _geom_angle_atom_site_label_3
    _geom_angle_site_symmetry_1
    _geom_angle_site_symmetry_2
    _geom_angle_site_symmetry_3
    _geom_angle
    _geom_angle_publ_flag
    Cl1A C7A C15A . . . 121.65(15) no
    Cl1A C7A C8A . . . 118.05(15) no
    C15A C7A C8A . . . 120.30(18) no
    C7A C15A C6A . . . 132.59(18) no
    C7A C15A C16A . . . 118.79(17) no
    C6A C15A C16A . . . 108.62(16) no
    C15A C6A O1A . . . 129.87(18) no
    C15A C6A C14A . . . 104.37(15) no
    O1A C6A C14A . . . 125.75(17) no
    C6A C14A N5A . . . 126.26(17) no
    C6A C14A N11A . . . 107.38(16) no
    N5A C14A N11A . . . 126.35(17) no
    C14A N5A C13A . . . 115.81(17) no
    N5A C13A C4A . . . 118.48(17) no
    N5A C13A C17A . . . 122.13(17) no
    C4A C13A C17A . . . 119.38(18) no
    C13A C4A C3A . . . 119.69(19) no
    C13A C4A H4A . . . 120.2(10) no
    C3A C4A H4A . . . 120.2(10) no
    C4A C3A C2A . . . 120.96(19) no
    C4A C3A H3A . . . 119.0(10) no
    C2A C3A H3A . . . 120.0(10) no
    C3A C2A C1A . . . 120.04(19) no
    C3A C2A H2A . . . 121.2(10) no
    C1A C2A H2A . . . 118.8(10) no
    C2A C1A C17A . . . 119.86(19) no
    C2A C1A H1A . . . 119.9(10) no
    C17A C1A H1A . . . 120.2(10) no
    C13A C17A C1A . . . 120.07(18) no
    C13A C17A C12A . . . 120.66(17) no
    C1A C17A C12A . . . 119.26(17) no
    C17A C12A N11A . . . 112.36(16) no
    C17A C12A O2A . . . 125.53(18) no
    N11A C12A O2A . . . 122.11(17) no
    C12A N11A C14A . . . 122.65(16) no
    C12A N11A C16A . . . 127.27(16) no
    C14A N11A C16A . . . 110.08(15) no
    N11A C16A C15A . . . 109.50(16) no
    N11A C16A C10A . . . 127.57(18) no
    C15A C16A C10A . . . 122.93(18) no
    C16A C10A C9A . . . 115.95(18) no
    C16A C10A H6A . . . 122.5(10) no
    C9A C10A H6A . . . 121.5(10) no
    C10A C9A C8A . . . 123.45(18) no
    C10A C9A Cl2A . . . 118.47(15) no
    C8A C9A Cl2A . . . 118.07(15) no
    C9A C8A C7A . . . 118.51(17) no
    C9A C8A H5A . . . 120.8(10) no
    C7A C8A H5A . . . 120.6(10) no
    Cl1B C7B C15B . . . 121.43(15) no
    Cl1B C7B C8B . . . 118.59(15) no
    C15B C7B C8B . . . 119.98(18) no
    C7B C15B C6B . . . 132.47(18) no
    C7B C15B C16B . . . 118.96(18) no
    C6B C15B C16B . . . 108.54(16) no
    C15B C6B O1B . . . 130.04(18) no
    C15B C6B C14B . . . 104.47(16) no
    O1B C6B C14B . . . 125.46(18) no
    C6B C14B N11B . . . 107.35(16) no
    C6B C14B N5B . . . 126.40(17) no
    N11B C14B N5B . . . 126.25(17) no
    C14B N11B C16B . . . 110.20(15) no
    C14B N11B C12B . . . 122.59(16) no
    C16B N11B C12B . . . 127.14(16) no
    N11B C16B C15B . . . 109.35(16) no
    N11B C16B C10B . . . 127.71(17) no
    C15B C16B C10B . . . 122.94(18) no
    C16B C10B C9B . . . 115.54(18) no
    C16B C10B H6B . . . 122.2(10) no
    C9B C10B H6B . . . 122.3(10) no
    C10B C9B C8B . . . 123.79(18) no
    C10B C9B Cl2B . . . 119.12(15) no
    C8B C9B Cl2B . . . 117.08(15) no
    C9B C8B C7B . . . 118.75(18) no
    C9B C8B H5B . . . 120.6(10) no
    C7B C8B H5B . . . 120.6(10) no
    N11B C12B O2B . . . 121.91(17) no
    N11B C12B C17B . . . 112.41(16) no
    O2B C12B C17B . . . 125.68(17) no
    C12B C17B C13B . . . 120.36(17) no
    C12B C17B C1B . . . 119.93(17) no
    C13B C17B C1B . . . 119.70(18) no
    C17B C13B N5B . . . 122.53(17) no
    C17B C13B C4B . . . 119.38(18) no
    N5B C13B C4B . . . 118.09(17) no
    C13B N5B C14B . . . 115.64(16) no
    C13B C4B C3B . . . 120.22(19) no
    C13B C4B H4B . . . 119.5(10) no
    C3B C4B H4B . . . 120.2(10) no
    C4B C3B C2B . . . 120.39(19) no
    C4B C3B H3B . . . 118.8(10) no
    C2B C3B H3B . . . 120.8(10) no
    C3B C2B C1B . . . 120.12(19) no
    C3B C2B H2B . . . 120.2(10) no
    C1B C2B H2B . . . 119.6(10) no
    C17B C1B C2B . . . 120.18(18) no
    C17B C1B H1B . . . 120.2(10) no
    C2B C1B H1B . . . 119.6(10) no
loop_
    _geom_hbond_atom_site_label_D
    _geom_hbond_atom_site_label_H
    _geom_hbond_atom_site_label_A
    _geom_hbond_site_symmetry_A
    _geom_hbond_distance_DH
    _geom_hbond_distance_HA
    _geom_hbond_distance_DA
    _geom_hbond_angle_DHA
    C1B H1B Cl1A 2_565 0.942(15) 2.729(15) 3.637(2) 162.0(12)
    C2A H2A O1B 2_755 0.929(16) 2.539(15) 3.264(3) 134.9(12)
    C4B H4B N5A 1_455 0.936(16) 2.556(15) 3.422(3) 153.9(12)
    C10A H6A Cl2B 1_544 0.938(15) 2.673(15) 3.585(2) 164.8(12)
