# Supplementary material for: 7,9-Dichloro-6H,12H-indolo[2,1-b]quinazoline-6,12-dione
Source: Acta Crystallogr Sect E Struct Rep Online. 2010 May 29;66(Pt 6):o1474–5. doi: 10.1107/S1600536810018969 (PMC2979507; doi:10.1107/S1600536810018969)
Supplement: Supplementary file 2 [file e-66-o1474-Isup2.hkl]

data_I
#  _Peter_LT_FS_1                          
_audit_creation_date        "10-05-04"
_audit_creation_method      CRYSTALS 

_cell_length_a                    7.0179(2)
_cell_angle_alpha                 94.908(7)
_cell_length_b                    10.7276(3)
_cell_angle_beta                  96.709(7)
_cell_length_c                    17.2338(12)
_cell_angle_gamma                 107.395(8)

# NOTE FO on scale of Fc,      1.29974
# Status flags: 
#    o - used in refinement 
#    < - excluded by I/sigmaI cutoff 
#    x - excluded for another reason  

loop_
_refln_index_h
_refln_index_k
_refln_index_l
_refln_F_squared_meas
_refln_F_squared_calc
_refln_F_squared_sigma
_refln_observed_status
   1   0   0      100.88        0.00        1.53 x
   2   0   0     3908.19     3967.77       49.12 o
   3   0   0     4994.22     4881.00       69.36 o
   4   0   0      752.22      653.77       11.41 o
   5   0   0     2521.49     2516.65       40.81 o
   6   0   0      381.87      384.17       13.77 o
   7   0   0     1800.72     1665.18       38.49 o
   8   0   0       76.16       78.74        9.07 o
  -8   1   0      237.28      237.04       11.14 o
  -7   1   0      121.50       94.31        9.79 o
  -6   1   0       36.51       35.47        5.61 o
  -5   1   0       94.16       84.01        4.99 o
  -4   1   0     1062.55     1100.56       15.26 o
  -3   1   0      886.44      861.07       12.22 o
  -2   1   0      745.40      764.86        8.64 o
  -1   1   0       28.51        0.00        0.75 x
   1   1   0        7.98        1.90        1.18 o
   2   1   0        4.14        3.40        1.13 o
   3   1   0       63.84       57.62        3.22 o
   4   1   0       49.25       58.77        3.56 o
   5   1   0     1177.67     1215.50       20.34 o
   6   1   0       89.24       83.51        8.62 o
   7   1   0      194.46      115.57       11.85 o
   8   1   0      543.84      559.83       17.28 o
  -8   2   0       60.10       63.33        8.58 o
  -7   2   0      105.67      115.99        7.17 o
  -6   2   0      435.96      422.34       12.16 o
  -5   2   0        1.65        2.62        5.60 o
  -4   2   0      193.42      150.93        5.35 o
  -3   2   0    11414.52    10905.45      173.35 o
  -2   2   0     1911.92     1922.04       22.18 o
  -1   2   0       23.42       25.81        1.08 o
   0   2   0     4128.69        0.00       53.69 x
   1   2   0        9.89        2.90        1.26 o
   2   2   0     4515.39     4522.83       65.21 o
   3   2   0       24.04       21.68        2.98 o
   4   2   0     1511.56     1381.48       22.83 o
   5   2   0      736.51      810.92       16.67 o
   6   2   0      409.26      434.31       11.17 o
   7   2   0     1413.89     1449.78       30.48 o
   8   2   0       98.40       98.24       10.01 o
  -9   3   0       34.33       44.85       10.83 o
  -8   3   0      244.77      238.09       11.48 o
  -7   3   0       63.57       60.99        6.45 o
  -6   3   0     1844.17     1855.25       34.51 o
  -5   3   0      850.85      890.06       16.17 o
  -4   3   0     1041.62     1103.60       15.08 o
  -3   3   0      815.01      799.79       11.48 o
  -2   3   0      306.83      318.07        4.54 o
  -1   3   0     1275.37     1314.95       14.25 o
   0   3   0       18.08       13.43        1.78 o
   1   3   0      326.99      328.28        5.49 o
   2   3   0      848.67      866.79       12.63 o
   3   3   0      421.48      452.95        8.21 o
   4   3   0       90.20       77.71        5.03 o
   5   3   0     1077.76     1035.33       19.71 o
   6   3   0      275.96      265.64       10.68 o
   7   3   0      107.43       94.67        8.75 o
  -9   4   0      230.63      232.51       16.88 o
  -8   4   0       36.13       31.28        7.88 o
  -7   4   0      460.05      485.30       14.76 o
  -6   4   0      510.09      527.16       13.25 o
  -5   4   0      763.05      824.51       14.07 o
  -4   4   0      329.84      308.20        6.44 o
  -3   4   0      173.47      199.46        4.02 o
  -2   4   0      803.73      806.37       10.42 o
  -1   4   0     1006.24     1008.64       12.20 o
   0   4   0     1275.79     1276.05       17.27 o
   1   4   0     1853.01     1884.93       25.89 o
   2   4   0     2527.66     2546.96       35.36 o
   3   4   0     4032.17     4078.99       64.22 o
   4   4   0     1969.03     1826.31       34.02 o
   5   4   0      936.58      936.95       20.46 o
   6   4   0       50.22       50.28        6.85 o
   7   4   0       28.27       20.60        7.95 o
  -9   5   0       80.35       83.31       11.39 o
  -8   5   0       52.08       53.07       11.42 o
  -7   5   0     1846.12     1942.69       49.78 o
  -6   5   0        9.19        4.59        6.85 o
  -5   5   0       19.78        3.17        6.31 o
  -4   5   0       73.78       84.60        3.73 o
  -3   5   0      484.56      515.42        7.90 o
  -2   5   0     3171.49     3017.14       44.65 o
  -1   5   0     2245.37     2356.10       32.35 o
   0   5   0       28.20       22.45        2.26 o
   1   5   0      111.77      105.79        4.35 o
   2   5   0      646.13      657.79       11.87 o
   3   5   0      415.09      444.78        9.33 o
   4   5   0      298.51      298.03        8.94 o
   5   5   0      334.84      214.23       12.73 o
   6   5   0        2.74        0.99        5.28 o
   7   5   0       -0.38        0.10        8.14 o
  -8   6   0       14.73        9.65        9.01 o
  -7   6   0       23.20       10.21        8.06 o
  -6   6   0        1.97        1.11        4.45 o
  -5   6   0        0.76        1.35        3.11 o
  -4   6   0     1200.80     1147.04       18.73 o
  -3   6   0       51.37       52.13        3.56 o
  -2   6   0      452.32      403.34        9.14 o
  -1   6   0      863.03      832.95       13.66 o
   0   6   0      758.44      836.69       12.58 o
   1   6   0     1885.72     1941.47       26.77 o
   2   6   0      830.61      910.24       15.10 o
   3   6   0     1113.06     1012.04       20.28 o
   4   6   0       60.55       65.93        6.48 o
   5   6   0      100.22       92.14        7.48 o
   6   6   0      128.48      109.49       10.44 o
  -8   7   0      218.34      245.67       16.44 o
  -7   7   0        5.44        8.28        5.47 o
  -6   7   0       71.06       42.02       10.34 o
  -5   7   0      130.18      130.90       10.94 o
  -4   7   0      797.24      778.80       14.27 o
  -3   7   0      104.92      113.24        4.40 o
  -2   7   0      103.91      121.46        5.39 o
  -1   7   0      952.90      962.71       16.53 o
   0   7   0      287.86      254.72        8.01 o
   1   7   0      550.45      535.85       11.58 o
   2   7   0      374.09      384.11        9.69 o
   3   7   0       71.27       56.13        5.38 o
   4   7   0      309.54      322.92       11.24 o
   5   7   0      293.47      285.41       13.32 o
   6   7   0      116.41       92.39       12.91 o
  -8   8   0       10.72        5.71       10.39 o
  -7   8   0      125.95       97.04       13.87 o
  -6   8   0       25.79        1.96        8.37 o
  -5   8   0      453.80      487.83       12.10 o
  -4   8   0     2141.22     2180.39       35.49 o
  -3   8   0      436.61      430.37       11.08 o
  -2   8   0      899.56      912.51       17.00 o
  -1   8   0      146.68      149.24        7.09 o
   0   8   0        8.34       10.82        3.04 o
   1   8   0      185.57      171.83        6.72 o
   2   8   0      150.06      120.70        7.51 o
   3   8   0      122.33      112.64        7.79 o
   4   8   0      196.41      212.11        8.97 o
   5   8   0       99.98      106.01        9.93 o
  -8   9   0      111.31       81.18       18.58 o
  -7   9   0      380.06      341.52       19.61 o
  -6   9   0      779.31      766.84       24.92 o
  -5   9   0      105.65      119.95        7.06 o
  -4   9   0     2824.84     2740.80       47.84 o
  -3   9   0     2387.03     2423.96       41.40 o
  -2   9   0        2.48        2.33        2.78 o
  -1   9   0       -0.43        3.54        3.35 o
   0   9   0      191.82      194.25        8.27 o
   1   9   0      887.64      939.49       17.90 o
   2   9   0      443.48      457.99       11.48 o
   3   9   0        2.81        1.64        4.06 o
   4   9   0      265.74      272.14       13.18 o
  -8  10   0      355.28      331.87       40.78 o
  -7  10   0      753.70      674.34       27.59 o
  -6  10   0      269.35      207.12       23.82 o
  -5  10   0       12.05       21.45        5.68 o
  -4  10   0       22.25       17.54        5.31 o
  -3  10   0     2217.71     2201.32       39.99 o
  -2  10   0       34.72       24.57        6.42 o
  -1  10   0      173.82      188.03        8.98 o
   0  10   0       17.54       18.76        5.20 o
   1  10   0       16.46       31.81        5.65 o
   2  10   0       89.70       90.85        8.11 o
   3  10   0      397.73      405.44       17.82 o
  -7  11   0      173.06      154.18       21.56 o
  -6  11   0     1136.46     1048.45       47.99 o
  -5  11   0       77.47       73.37        6.96 o
  -4  11   0        0.70        0.86        3.99 o
  -3  11   0      294.54      305.38       11.78 o
  -2  11   0      302.30      290.81       11.94 o
  -1  11   0     1465.37     1623.38       36.08 o
   0  11   0      462.44      494.26       15.05 o
   1  11   0      968.53     1065.73       26.03 o
   2  11   0       88.02       78.75        9.50 o
   3  11   0      475.39      560.62       25.19 o
  -6  12   0       16.44       29.05       15.67 o
  -5  12   0      134.62      100.35       11.61 o
  -4  12   0       55.64       69.14        6.65 o
  -3  12   0      156.86      172.10        9.29 o
  -2  12   0      250.07      273.64       10.68 o
  -1  12   0      501.48      520.95       16.29 o
   0  12   0      460.50      503.23       16.08 o
   1  12   0        3.01        4.17        5.08 o
  -5  13   0      254.01      255.21       14.71 o
  -4  13   0      496.61      516.30       15.51 o
  -3  13   0      211.60      211.45       12.44 o
  -2  13   0       66.57       66.67        9.17 o
  -1  13   0      281.93      300.23       13.51 o
   0  13   0      119.10      110.10       10.09 o
   0 -13   1      342.02      325.42       16.72 o
   1 -13   1      304.98      317.70       14.15 o
   2 -13   1       -0.01        0.04        3.33 o
   3 -13   1      298.42      301.40       13.81 o
   4 -13   1      643.64      702.94       20.70 o
   5 -13   1      102.20       95.16       16.52 o
  -1 -12   1        3.77        5.18        6.61 o
   0 -12   1       99.39       36.69        9.00 o
   1 -12   1        0.73        0.82        3.63 o
   2 -12   1      636.89      618.92       18.61 o
   3 -12   1      135.39      147.40        8.73 o
   4 -12   1       24.46       20.64        7.65 o
   5 -12   1      139.49      115.04       16.62 o
   6 -12   1        9.71        9.88        8.10 o
  -3 -11   1      447.10       42.78       47.88 o
  -2 -11   1       33.74       32.65        7.72 o
  -1 -11   1       55.35       63.16        8.33 o
   0 -11   1     1491.96     1582.33       31.46 o
   1 -11   1      593.67      620.73       20.31 o
   2 -11   1      775.03      793.47       22.21 o
   3 -11   1     1625.21     1634.60       37.14 o
   4 -11   1       41.41       53.25        7.23 o
   5 -11   1      173.37      189.90        9.57 o
   6 -11   1      310.95      244.53       19.10 o
   7 -11   1       86.55       64.46       16.58 o
  -4 -10   1      423.35      509.32       28.88 o
  -3 -10   1        8.28        8.31        5.69 o
  -2 -10   1       21.65       20.80        6.26 o
  -1 -10   1      159.94      167.57        8.14 o
   0 -10   1      112.45      112.46        8.13 o
   1 -10   1      210.03      227.10        8.85 o
   2 -10   1     1333.40     1361.32       28.88 o
   3 -10   1      436.90      444.93       13.16 o
   4 -10   1      170.31      170.02        9.48 o
   5 -10   1        5.42        2.89        3.40 o
   6 -10   1      420.08      385.85       20.04 o
   7 -10   1       74.28        5.35       13.70 o
  -4  -9   1      288.97      192.03       15.25 o
  -3  -9   1      275.45      269.40       11.29 o
  -2  -9   1      313.12      276.27       10.68 o
  -1  -9   1      118.78      149.20        6.75 o
   0  -9   1      376.34      404.23       10.51 o
   1  -9   1     1138.41     1176.96       22.45 o
   2  -9   1       20.58       14.51        4.93 o
   3  -9   1        2.33        1.58        3.17 o
   4  -9   1        1.64        0.90        6.78 o
   5  -9   1       41.35       30.82        4.35 o
   6  -9   1      503.37      409.60       19.60 o
   7  -9   1      435.60      391.93       24.16 o
   8  -9   1      314.70      244.19       18.22 o
  -5  -8   1        5.89        5.24        4.93 o
  -4  -8   1      444.12      404.00       13.99 o
  -3  -8   1      316.96      287.44       10.65 o
  -2  -8   1      593.57      561.89       13.01 o
  -1  -8   1     1132.23     1110.16       19.25 o
   0  -8   1      935.45      901.05       18.92 o
   1  -8   1      779.62      804.61       15.26 o
   2  -8   1       70.31       78.04        4.71 o
   3  -8   1       43.68       34.18        4.88 o
   4  -8   1       -0.31        5.18        2.58 o
   5  -8   1      336.47      330.50       16.31 o
   6  -8   1     1952.55     2075.74       41.80 o
   7  -8   1      239.34      242.32       15.52 o
   8  -8   1      334.03      309.47       20.41 o
  -6  -7   1      540.94      459.58       25.73 o
  -5  -7   1      209.35      204.57       10.13 o
  -4  -7   1       85.93       16.99        6.66 o
  -3  -7   1      429.76      149.47       32.76 o
  -2  -7   1     1297.30     1317.12       21.58 o
  -1  -7   1       31.83       32.57        3.67 o
   0  -7   1      317.55      306.30        8.34 o
   1  -7   1       66.85       49.91        3.77 o
   2  -7   1       17.47        6.60        3.35 o
   3  -7   1     1212.19     1252.45       17.80 o
   4  -7   1      885.46      844.09       17.16 o
   5  -7   1      172.33      194.31        8.33 o
   6  -7   1      629.15      643.93       19.55 o
   7  -7   1        2.84        6.88        7.46 o
   8  -7   1      143.46      142.45       17.89 o
  -6  -6   1       16.42       15.59        6.11 o
  -5  -6   1       41.36       27.13        6.28 o
  -4  -6   1      564.84      553.44       14.06 o
  -3  -6   1      596.03      530.24       13.80 o
  -2  -6   1        5.00        4.10        2.16 o
  -1  -6   1       28.34       38.62        2.79 o
   0  -6   1      431.58      526.80        8.76 o
   1  -6   1      407.58      340.62        8.21 o
   2  -6   1     1463.73     1379.97       20.45 o
   3  -6   1      122.95      152.86        4.56 o
   4  -6   1     1564.49     1605.22       30.30 o
   5  -6   1      223.06      206.82       10.32 o
   6  -6   1      137.68      166.48       10.52 o
   7  -6   1       41.10       28.17       11.42 o
   8  -6   1      117.29      128.35       14.34 o
  -7  -5   1      258.56      273.97       12.65 o
  -6  -5   1       27.48       23.33        6.61 o
  -5  -5   1      175.31      183.05        7.70 o
  -4  -5   1       81.22       85.27        5.76 o
  -3  -5   1      428.07      426.20        8.80 o
  -2  -5   1      228.81      210.47        6.19 o
  -1  -5   1      202.34      197.52        4.57 o
   0  -5   1      401.95      407.00        7.70 o
   1  -5   1     1795.71     1867.45       25.30 o
   2  -5   1      154.04      140.48        3.77 o
   3  -5   1     3118.94     3098.21       42.10 o
   4  -5   1      965.85      999.77       19.38 o
   5  -5   1     1171.58     1125.57       28.78 o
   6  -5   1      191.14      227.03       10.79 o
   7  -5   1      498.81      483.90       19.59 o
   8  -5   1        1.00        0.52        5.83 o
  -7  -4   1      125.04      129.29        8.09 o
  -6  -4   1        2.15        0.13        4.51 o
  -5  -4   1       12.76       12.69        4.88 o
  -4  -4   1       29.78       28.07        4.14 o
  -3  -4   1     1557.88     1623.05       25.26 o
  -2  -4   1        7.75        2.79        2.54 o
  -1  -4   1      304.90      340.29        5.97 o
   0  -4   1     1996.83     2090.34       26.88 o
   1  -4   1       55.62       67.63        2.20 o
   2  -4   1     3661.68     3539.06       47.36 o
   3  -4   1     1624.80     1384.57       26.82 o
   4  -4   1     2588.14     2555.78       48.58 o
   5  -4   1     2503.92     2530.18       35.98 o
   6  -4   1      245.33      253.21        7.54 o
   7  -4   1        6.10        7.15        3.93 o
   8  -4   1      676.18      655.00       30.01 o
  -7  -3   1      370.22      347.96       16.59 o
  -6  -3   1      152.37       11.51       15.48 o
  -5  -3   1        8.62        8.00        3.94 o
  -4  -3   1       32.87       19.78        4.41 o
  -3  -3   1      852.53      856.23       13.24 o
  -2  -3   1       29.89       29.21        2.69 o
  -1  -3   1       20.80       18.67        1.53 o
   0  -3   1      485.41      483.09        7.29 o
   1  -3   1     1248.39     1307.35       14.37 o
   2  -3   1      282.68      288.90        4.64 o
   3  -3   1      140.19      187.79        4.55 o
   4  -3   1      554.45      550.01        9.88 o
   5  -3   1      664.08      697.13       12.58 o
   6  -3   1      934.34      969.66       16.44 o
   7  -3   1      109.67      116.44        7.83 o
   8  -3   1       30.92       27.64       10.09 o
  -8  -2   1       66.33       57.10        9.24 o
  -7  -2   1      142.91      154.20       11.44 o
  -6  -2   1       30.20       28.80        4.76 o
  -5  -2   1       13.35        6.87        4.33 o
  -4  -2   1        3.48        5.07        2.70 o
  -3  -2   1     5724.48     5726.21       82.08 o
  -2  -2   1        4.17        1.03        1.52 o
  -1  -2   1      650.99      619.44        8.33 o
   0  -2   1      759.45        0.00        8.99 x
   1  -2   1     2882.50     2855.05       36.04 o
   2  -2   1     8664.06     9105.53      164.06 o
   3  -2   1     1354.40     1411.15       17.12 o
   4  -2   1       13.04        2.68        2.34 o
   5  -2   1      890.68      880.15       14.57 o
   6  -2   1     1657.60     1642.13       30.00 o
   7  -2   1        2.52        1.63        4.02 o
   8  -2   1      103.79       97.73        8.48 o
  -8  -1   1       47.22        0.02        8.53 o
  -7  -1   1        0.75        0.07        3.52 o
  -6  -1   1      249.61      248.23        9.12 o
  -5  -1   1      293.89      282.46       10.51 o
  -4  -1   1      299.45      317.30        7.06 o
  -3  -1   1      588.32      600.16        9.10 o
  -2  -1   1      114.06      114.07        2.70 o
  -1  -1   1        2.28        0.57        0.88 o
   1  -1   1      203.06        0.00        3.10 x
   2  -1   1      858.49      894.25       10.64 o
   3  -1   1      546.86      571.47        8.01 o
   4  -1   1      679.42      682.75       10.52 o
   5  -1   1       23.74       24.00        3.22 o
   6  -1   1       38.92       37.89        4.91 o
   7  -1   1       24.97       21.90        5.68 o
   8  -1   1      185.28      199.72       12.34 o
  -8   0   1      185.11      206.23       12.07 o
  -7   0   1     3505.90     3620.50       71.43 o
  -6   0   1     1122.39     1110.85       20.91 o
  -5   0   1      136.12      146.72        6.55 o
  -4   0   1      172.01      179.56        4.41 o
  -3   0   1      487.72      494.30        7.81 o
  -2   0   1      369.97      325.29        5.04 o
  -1   0   1     1869.31        0.00       18.37 x
   1   0   1     1749.21        0.00       20.05 x
   2   0   1     4822.53     4955.17       67.19 o
   3   0   1     1838.53     1887.39       26.18 o
   4   0   1        9.00       15.82        2.18 o
   5   0   1        2.97        0.88        4.10 o
   6   0   1       21.86       26.05        5.39 o
   7   0   1      825.90      849.87       20.10 o
   8   0   1       34.73       30.36        6.02 o
  -8   1   1       14.47       19.27        6.51 o
  -7   1   1       48.84       50.48        6.07 o
  -6   1   1     1233.35     1298.45       22.73 o
  -5   1   1        4.41        2.03        2.38 o
  -4   1   1     1865.50     1909.57       27.64 o
  -3   1   1       42.85       32.87        2.27 o
  -2   1   1     1605.78     1643.73       17.76 o
  -1   1   1      305.33        0.00        3.04 x
   1   1   1      124.06      115.89        3.62 o
   2   1   1      279.35      293.04        5.14 o
   3   1   1        4.98        2.37        1.73 o
   4   1   1       14.80       11.60        2.75 o
   5   1   1      357.89      358.54       10.25 o
   6   1   1      333.47      365.39       11.59 o
   7   1   1      730.05      737.46       19.60 o
   8   1   1      808.09      808.86       24.55 o
  -8   2   1        0.94        0.94        3.63 o
  -7   2   1     1052.19     1057.08       22.48 o
  -6   2   1      814.81      834.47       15.91 o
  -5   2   1     1056.18     1080.15       16.10 o
  -4   2   1      954.29      813.41       14.94 o
  -3   2   1     2296.33     2059.13       28.72 o
  -2   2   1     2615.70     2547.79       29.30 o
  -1   2   1     3436.14     3644.79       37.63 o
   0   2   1     9338.80     9857.38      139.15 o
   1   2   1      288.93      253.18        4.96 o
   2   2   1      171.95      197.50        4.33 o
   3   2   1     1927.65     1812.87       29.43 o
   4   2   1      216.49      210.28        5.74 o
   5   2   1      994.08      980.18       18.40 o
   6   2   1      128.66      112.19        8.30 o
   7   2   1      849.40      644.75       22.64 o
   8   2   1      163.91      179.67       12.21 o
  -9   3   1      230.80      203.74       21.61 o
  -8   3   1      206.21      217.74        9.94 o
  -7   3   1       -1.44        0.18        5.66 o
  -6   3   1     1657.56     1709.08       29.12 o
  -5   3   1      865.08      906.02       14.59 o
  -4   3   1     1365.26     1376.85       19.23 o
  -3   3   1        4.80        5.73        1.64 o
  -2   3   1      565.89      573.09        6.96 o
  -1   3   1      274.51      285.50        3.91 o
   0   3   1      107.31      113.35        2.70 o
   1   3   1      743.27      780.83       10.52 o
   2   3   1      148.44      149.95        4.44 o
   3   3   1      169.35      155.24        5.45 o
   4   3   1      218.87      220.47        7.09 o
   5   3   1     1142.71     1164.18       21.38 o
   6   3   1      115.13      107.14        7.49 o
   7   3   1      523.16      554.30       20.54 o
  -9   4   1        0.79        0.22        3.51 o
  -8   4   1      265.22      257.24       18.30 o
  -7   4   1      873.62      959.75       18.81 o
  -6   4   1     1008.85     1024.81       18.85 o
  -5   4   1      110.92       81.78        4.69 o
  -4   4   1     3460.81     3368.06       47.91 o
  -3   4   1     9022.44     8408.51      133.20 o
  -2   4   1       13.75       16.57        1.59 o
  -1   4   1     5295.78     5363.91       70.23 o
   0   4   1     2751.63     2884.82       37.53 o
   1   4   1      102.94       86.59        3.56 o
   2   4   1       32.12       28.60        3.81 o
   3   4   1       11.16        0.34        2.42 o
   4   4   1      342.37      294.68       11.57 o
   5   4   1      618.31      607.71       14.60 o
   6   4   1        6.73        2.72        4.20 o
   7   4   1        4.13        0.91        5.32 o
  -9   5   1      122.27        3.75       16.79 o
  -8   5   1        0.46        0.29        4.51 o
  -7   5   1      264.38      262.82       10.04 o
  -6   5   1       82.19       87.55        6.02 o
  -5   5   1      216.99      197.69        7.34 o
  -4   5   1      132.65      124.54        4.61 o
  -3   5   1      492.06      469.84        7.97 o
  -2   5   1     2050.09     1965.35       26.70 o
  -1   5   1      504.42      553.80        7.43 o
   0   5   1        3.51        5.72        2.01 o
   1   5   1      611.63      673.88       12.10 o
   2   5   1      707.10      677.31       13.70 o
   3   5   1       25.48       26.08        5.58 o
   4   5   1        8.50        5.69        3.34 o
   5   5   1      644.65      618.88       15.92 o
   6   5   1        9.29        8.34        4.75 o
  -9   6   1      253.55      256.14       16.82 o
  -8   6   1        4.60        4.38        6.75 o
  -7   6   1     1868.35     1833.10       41.61 o
  -6   6   1       49.21       66.87        3.93 o
  -5   6   1      324.28      352.68       10.33 o
  -4   6   1      848.15      847.56       13.77 o
  -3   6   1       22.02       31.02        2.92 o
  -2   6   1      891.48      770.08       13.46 o
  -1   6   1      439.33      430.32        7.54 o
   0   6   1     1420.64     1277.42       21.67 o
   1   6   1     3021.16     2913.73       46.32 o
   2   6   1     1566.54     1530.34       24.64 o
   3   6   1      496.92      472.23       11.75 o
   4   6   1       10.67       21.54        4.73 o
   5   6   1      675.14      650.07       16.84 o
   6   6   1      316.84      271.84       14.21 o
  -8   7   1       32.11       21.32       13.38 o
  -7   7   1      308.47      306.28       18.94 o
  -6   7   1      133.57      152.46        8.84 o
  -5   7   1        3.93        4.32        3.44 o
  -4   7   1     1036.82     1048.61       16.35 o
  -3   7   1      706.73      753.23       15.67 o
  -2   7   1     1605.27     1659.80       25.81 o
  -1   7   1     2227.52     2270.73       35.78 o
   0   7   1      194.93      197.35        7.28 o
   1   7   1      305.26      316.35        8.97 o
   2   7   1       27.93       35.76        3.96 o
   3   7   1      525.75      514.21       13.04 o
   4   7   1      802.86      810.35       17.10 o
   5   7   1       20.05        7.23        5.76 o
  -8   8   1       71.71       69.08       13.94 o
  -7   8   1      366.92      323.00       19.94 o
  -6   8   1       12.13       19.76        7.23 o
  -5   8   1      244.31      200.97        9.42 o
  -4   8   1        1.27        0.39        5.94 o
  -3   8   1      146.97      146.68        6.59 o
  -2   8   1        1.26        1.33        4.90 o
  -1   8   1        5.37        3.38        2.63 o
   0   8   1      270.03      287.45        8.52 o
   1   8   1      306.92      304.47        9.15 o
   2   8   1       63.17       54.13        6.50 o
   3   8   1       72.11       90.56        7.53 o
   4   8   1        3.12        3.72        4.33 o
   5   8   1      695.71      763.63       19.73 o
  -8   9   1       74.96       64.23       14.14 o
  -7   9   1      306.57      257.27       20.91 o
  -6   9   1      105.64        9.84       12.33 o
  -5   9   1       64.11       43.69        4.50 o
  -4   9   1      943.38      884.71       21.35 o
  -3   9   1      122.67      100.98        6.99 o
  -2   9   1      988.82     1019.65       19.95 o
  -1   9   1      371.65      371.84       10.26 o
   0   9   1       44.57       52.07        7.74 o
   1   9   1      180.37      195.18        7.05 o
   2   9   1       65.23       56.90        5.51 o
   3   9   1       38.93       48.15        6.70 o
   4   9   1       62.82       59.69        7.98 o
  -8  10   1       12.37        9.83       12.19 o
  -7  10   1       66.64       25.52       12.16 o
  -6  10   1      395.60      415.43       13.91 o
  -5  10   1      314.03      308.34       10.40 o
  -4  10   1      749.29      742.63       18.01 o
  -3  10   1       80.23       78.90        6.35 o
  -2  10   1     1037.56     1026.29       21.01 o
  -1  10   1       35.01       30.11        6.31 o
   0  10   1      126.70      128.64        7.92 o
   1  10   1      360.55      404.77       15.38 o
   2  10   1       16.93       15.68        5.57 o
   3  10   1       15.34       28.79        6.89 o
  -7  11   1       28.99       54.97       12.48 o
  -6  11   1      283.41      206.36       17.66 o
  -5  11   1      163.85      123.93       11.24 o
  -4  11   1      697.43      678.28       19.18 o
  -3  11   1      281.86      302.27       11.29 o
  -2  11   1       -0.86        1.07        3.61 o
  -1  11   1     1513.24     1561.00       30.33 o
   0  11   1       46.89       56.95       10.80 o
   1  11   1      869.98      896.10       21.33 o
   2  11   1      238.70      245.14       13.96 o
  -6  12   1      416.32      377.98       22.35 o
  -5  12   1      270.54      274.59       14.41 o
  -4  12   1      150.30      147.10       11.85 o
  -3  12   1       90.73       89.87        9.26 o
  -2  12   1       28.95       32.26        7.27 o
  -1  12   1      247.99      248.36       13.70 o
   0  12   1       23.29       33.83        6.49 o
   1  12   1       13.46       12.37        6.26 o
  -5  13   1        5.93       11.51        7.61 o
  -4  13   1       11.58       19.16        6.11 o
  -3  13   1       37.29       48.08        6.87 o
  -2  13   1      428.57      445.60       14.24 o
  -1  13   1       35.80       34.39        7.01 o
   0  13   1        4.16        7.61        6.19 o
   0 -13   2     1008.54     1011.30       29.88 o
   1 -13   2       -5.17        0.25        5.70 o
   2 -13   2      168.38      202.20       11.46 o
   3 -13   2      351.31      381.24       14.81 o
   4 -13   2       -4.26        2.53        5.78 o
   5 -13   2      357.18      365.91       23.26 o
  -2 -12   2      184.96      163.10       13.89 o
  -1 -12   2       89.86       97.57        7.72 o
   0 -12   2      158.47      147.15       10.11 o
   1 -12   2      669.31      672.23       20.07 o
   2 -12   2       -0.96        9.36        3.17 o
   3 -12   2      198.03      206.17       10.56 o
   4 -12   2      105.01      105.90        8.13 o
   5 -12   2      308.54      313.45       15.59 o
   6 -12   2       23.58        2.69       15.24 o
  -3 -11   2      139.42      107.96        9.75 o
  -2 -11   2      111.22       81.10        9.69 o
  -1 -11   2      105.75       86.57        8.53 o
   0 -11   2      171.42      185.42        8.57 o
   1 -11   2      218.56      185.78       10.80 o
   2 -11   2       26.80       28.97        7.78 o
   3 -11   2      452.46      467.77       13.94 o
   4 -11   2        6.93        4.60        5.19 o
   5 -11   2       82.02       10.32       10.79 o
   6 -11   2      546.96      518.23       22.26 o
   7 -11   2       65.63       82.77       16.24 o
  -4 -10   2      393.94      208.21       25.92 o
  -3 -10   2       23.87       19.88        7.82 o
  -2 -10   2       33.22       20.49        6.38 o
  -1 -10   2      191.55      164.52        9.90 o
   0 -10   2       16.00       13.60        4.81 o
   1 -10   2       70.25       69.64        6.69 o
   2 -10   2      349.91      361.32       10.84 o
   3 -10   2       16.60        0.14        3.74 o
   4 -10   2       74.31       25.01        6.72 o
   5 -10   2        1.22        4.98        9.85 o
   6 -10   2      334.13      297.91       17.92 o
   7 -10   2      189.44      201.13       13.57 o
  -4  -9   2      264.71      262.27       12.11 o
  -3  -9   2      302.16       71.49       28.19 o
  -2  -9   2       88.58       56.36        5.70 o
  -1  -9   2        0.82        2.00        2.41 o
   0  -9   2     1518.25     1555.81       28.94 o
   1  -9   2      478.11      512.32       11.29 o
   2  -9   2     1083.02     1135.93       20.41 o
   3  -9   2      960.60      966.07       19.22 o
   4  -9   2       10.89       12.07        3.75 o
   5  -9   2      174.02      182.53       12.63 o
   6  -9   2      196.45      195.80       12.14 o
   7  -9   2       77.84       48.63       12.09 o
   8  -9   2      594.29      553.91       32.19 o
  -5  -8   2        9.48        0.94        9.84 o
  -4  -8   2      313.94      332.33       10.31 o
  -3  -8   2      424.10      393.07       13.34 o
  -2  -8   2     1786.35     1705.48       31.34 o
  -1  -8   2      902.85      850.73       18.38 o
   0  -8   2       81.92       77.20        5.29 o
   1  -8   2      355.10      329.43       10.98 o
   2  -8   2       12.07        5.52        2.95 o
   3  -8   2      477.46      450.57       10.21 o
   4  -8   2      361.82      385.03        8.36 o
   5  -8   2       71.82       73.12        8.77 o
   6  -8   2     1422.38     1338.63       34.27 o
   7  -8   2      105.59       97.38       13.75 o
   8  -8   2      467.86      439.63       24.05 o
  -6  -7   2      376.24      289.82       22.40 o
  -5  -7   2      151.01       20.51       15.90 o
  -4  -7   2      150.55      127.91        7.23 o
  -3  -7   2      487.85      492.19       13.09 o
  -2  -7   2      159.17      163.87        7.39 o
  -1  -7   2      112.12       98.65        5.13 o
   0  -7   2      564.69      580.52       11.65 o
   1  -7   2      965.07      941.47       17.51 o
   2  -7   2      396.01      344.76        9.80 o
   3  -7   2       50.25       44.17        3.24 o
   4  -7   2       39.28       37.05        3.84 o
   5  -7   2        7.44        7.45        4.95 o
   6  -7   2      387.15      374.12       16.95 o
   7  -7   2       52.39       43.44        8.33 o
   8  -7   2       20.42       19.17       11.00 o
  -6  -6   2      271.63      255.85       13.34 o
  -5  -6   2       17.46       16.09        6.15 o
  -4  -6   2       18.15       22.81        4.13 o
  -3  -6   2        6.21        8.63        3.37 o
  -2  -6   2       98.71       88.71        4.52 o
  -1  -6   2     1183.13     1157.70       17.31 o
   0  -6   2     1452.83     1437.27       24.02 o
   1  -6   2      772.26      817.66       14.15 o
   2  -6   2     4824.13     4562.69       73.70 o
   3  -6   2     1499.44     1390.98       22.51 o
   4  -6   2       96.18      102.31        5.30 o
   5  -6   2     1236.30     1223.82       27.80 o
   6  -6   2      974.45     1080.63       29.85 o
   7  -6   2      133.93      120.87       12.08 o
   8  -6   2        3.21        2.28        7.10 o
  -7  -5   2      284.65      189.07       20.79 o
  -6  -5   2      577.98      567.27       16.68 o
  -5  -5   2       93.01       51.10        7.28 o
  -4  -5   2      220.97      199.06        7.90 o
  -3  -5   2      173.29      175.49        5.68 o
  -2  -5   2      520.65      544.87       10.69 o
  -1  -5   2       13.98       12.37        2.08 o
   0  -5   2      143.36      141.24        6.45 o
   1  -5   2      401.92      401.54        7.74 o
   2  -5   2      245.92      218.56        5.07 o
   3  -5   2     2488.47     2454.28       33.76 o
   4  -5   2      470.04      491.59       11.31 o
   5  -5   2     3288.00     3384.78       70.92 o
   6  -5   2       46.12       48.00        7.24 o
   7  -5   2      231.98      243.59       18.47 o
   8  -5   2      167.17      148.96       17.66 o
  -7  -4   2      144.76      140.09       10.22 o
  -6  -4   2      468.66      443.55       15.61 o
  -5  -4   2      197.55      155.67        8.42 o
  -4  -4   2      828.11      827.30       15.65 o
  -3  -4   2        6.21        4.26        2.77 o
  -2  -4   2      796.55      820.74       11.89 o
  -1  -4   2     3627.62     3595.03       47.56 o
   0  -4   2      620.72      661.65        8.77 o
   1  -4   2     5536.64     5665.97       80.71 o
   2  -4   2     1225.32     1072.42       17.06 o
   3  -4   2     1601.97     1385.71       26.76 o
   4  -4   2      447.20      465.00       12.61 o
   5  -4   2      457.44      450.88       13.81 o
   6  -4   2     1265.66     1308.46       26.70 o
   7  -4   2        2.32        0.10        5.11 o
   8  -4   2      299.85      322.43       16.87 o
  -7  -3   2      320.77      332.22       12.80 o
  -6  -3   2      137.43      132.56        7.58 o
  -5  -3   2       10.13       10.82        3.92 o
  -4  -3   2       30.03       27.11        3.80 o
  -3  -3   2      152.17      154.31        5.50 o
  -2  -3   2      199.51      207.10        4.26 o
  -1  -3   2       99.32       99.65        2.82 o
   0  -3   2       15.88       11.23        1.92 o
   1  -3   2     1333.21     1347.13       17.13 o
   2  -3   2      189.16      181.24        5.52 o
   3  -3   2     2513.56     2518.51       45.49 o
   4  -3   2        3.60        0.72        2.21 o
   5  -3   2      909.09      935.59       16.36 o
   6  -3   2       21.10       20.58        4.87 o
   7  -3   2        0.82        0.72        3.88 o
   8  -3   2        5.77        3.64        7.86 o
  -8  -2   2      581.76      628.10       20.38 o
  -7  -2   2        5.88        7.23        4.85 o
  -6  -2   2       -1.25        1.01        8.49 o
  -5  -2   2       40.19       40.70        5.82 o
  -4  -2   2     2262.31     2312.63       33.91 o
  -3  -2   2     2590.13     2613.19       35.36 o
  -2  -2   2      395.74      439.86        6.13 o
  -1  -2   2     7113.22     7160.04       96.53 o
   0  -2   2     3865.46     3823.15       50.72 o
   1  -2   2      938.90      884.91       12.81 o
   2  -2   2       99.76       86.94        4.24 o
   3  -2   2      105.01       83.08        3.26 o
   4  -2   2      621.33      612.30       10.52 o
   5  -2   2      883.61      904.63       14.59 o
   6  -2   2     3059.33     3000.56       49.62 o
   7  -2   2      122.53      107.10        7.26 o
   8  -2   2      796.73      847.33       22.20 o
  -8  -1   2        2.08        0.49        5.81 o
  -7  -1   2       13.15       13.90        5.22 o
  -6  -1   2       97.42       96.21        7.25 o
  -5  -1   2      241.04      287.83       10.29 o
  -4  -1   2      707.47      728.19       11.70 o
  -3  -1   2      567.88      587.01        8.14 o
  -2  -1   2      298.90      306.74        4.23 o
  -1  -1   2       40.67       39.22        1.54 o
   1  -1   2       67.05        0.00        1.82 x
   2  -1   2      792.40      788.52       10.54 o
   3  -1   2        2.80        1.13        1.46 o
   4  -1   2      697.27      702.49       11.98 o
   5  -1   2      121.24      125.72        5.88 o
   6  -1   2      251.16      254.98       10.41 o
   7  -1   2        0.96        1.81        3.50 o
   8  -1   2       58.46       62.30        7.61 o
  -8   0   2        8.51       15.03        5.93 o
  -7   0   2      622.78      679.42       20.32 o
  -6   0   2      305.58      316.16        9.44 o
  -5   0   2      142.68      140.39        6.10 o
  -4   0   2     1142.47     1203.02       17.34 o
  -3   0   2     6618.52     6612.35       88.10 o
  -2   0   2     2258.69     2159.36       25.17 o
  -1   0   2     3410.64        0.00       36.55 x
   1   0   2      866.72      900.29       10.13 o
   2   0   2    10909.14    10859.87      173.61 o
   3   0   2     1723.82     1598.49       24.38 o
   4   0   2      199.18      226.34        6.13 o
   5   0   2      187.48      189.91        6.71 o
   6   0   2      457.08      439.91       13.97 o
   7   0   2      348.91      323.09       14.26 o
   8   0   2        5.67        0.04        5.66 o
  -8   1   2      115.27      112.39       10.58 o
  -7   1   2      605.35      623.06       15.84 o
  -6   1   2      852.47      877.21       18.80 o
  -5   1   2      143.47      141.06        4.60 o
  -4   1   2       96.67      123.11        3.77 o
  -3   1   2       66.41       63.48        2.33 o
  -2   1   2     1324.76     1363.60       14.60 o
  -1   1   2      162.54        0.00        2.04 x
   0   1   2        2.81        0.00        1.01 x
   1   1   2      273.83      282.06        4.40 o
   2   1   2     1650.29     1681.58       22.51 o
   3   1   2      537.99      494.47        9.81 o
   4   1   2      111.70      116.08        5.86 o
   5   1   2       32.22       30.85        4.74 o
   6   1   2      537.56      523.34       13.38 o
   7   1   2      419.62      395.37       14.29 o
   8   1   2      236.78      222.93       14.09 o
  -8   2   2       38.07       35.45        6.09 o
  -7   2   2       38.01       37.98        5.68 o
  -6   2   2     1887.01     1946.46       32.34 o
  -5   2   2     1167.26     1167.39       19.55 o
  -4   2   2     1176.37     1038.00       16.38 o
  -3   2   2     2918.62     2817.01       35.78 o
  -2   2   2       38.60       20.11        1.35 o
  -1   2   2     6009.02     6191.01       77.28 o
   0   2   2       13.59       10.38        1.18 o
   1   2   2     1043.93     1025.55       13.63 o
   2   2   2     5102.05     5359.10       76.12 o
   3   2   2      218.41      204.67        6.17 o
   4   2   2      160.60      154.29        6.09 o
   5   2   2       35.35       26.98        5.61 o
   6   2   2       67.38       62.20        6.37 o
   7   2   2      722.57      728.50       18.91 o
  -9   3   2        3.45        2.47        8.99 o
  -8   3   2      308.98      322.94       12.78 o
  -7   3   2      431.11      454.11       13.27 o
  -6   3   2      386.16      389.91       11.42 o
  -5   3   2     1454.24     1472.77       23.01 o
  -4   3   2     1793.45     1773.24       25.46 o
  -3   3   2     1420.46     1377.28       17.28 o
  -2   3   2     2363.13     2455.12       26.94 o
  -1   3   2      254.30      258.54        4.05 o
   0   3   2      145.75      146.85        3.09 o
   1   3   2      109.16      113.09        3.17 o
   2   3   2     1477.38     1499.69       21.60 o
   3   3   2      208.91      231.19        6.55 o
   4   3   2      278.66      285.97        8.91 o
   5   3   2        1.19        1.97        6.82 o
   6   3   2      115.08      101.50        8.68 o
   7   3   2     1516.35     1448.43       33.25 o
  -9   4   2       36.92       46.37       13.69 o
  -8   4   2       -0.35        0.22        3.35 o
  -7   4   2      117.82      134.23        8.02 o
  -6   4   2       19.49       21.02        4.48 o
  -5   4   2     1667.92     1716.17       28.33 o
  -4   4   2      107.79      147.11        3.91 o
  -3   4   2      857.18      818.78       11.12 o
  -2   4   2     1553.52     1352.58       19.32 o
  -1   4   2     2027.43     2129.92       28.84 o
   0   4   2        2.76        8.64        1.49 o
   1   4   2       87.88       85.92        3.12 o
   2   4   2     1305.31     1253.98       21.07 o
   3   4   2     1246.25     1153.74       21.40 o
   4   4   2      218.63      193.06        7.61 o
   5   4   2       79.89       70.40        6.17 o
   6   4   2       38.34       36.31        5.83 o
   7   4   2      142.93      153.11       10.81 o
  -9   5   2      119.06      109.41       13.40 o
  -8   5   2        5.26        4.12        5.45 o
  -7   5   2      341.18      355.44       13.05 o
  -6   5   2        7.95        9.61        3.16 o
  -5   5   2     1295.76     1244.06       22.38 o
  -4   5   2      777.51      823.48       12.58 o
  -3   5   2        7.56        8.09        1.90 o
  -2   5   2       13.02        8.23        2.15 o
  -1   5   2      297.49      286.77        5.99 o
   0   5   2      239.26      262.38        5.90 o
   1   5   2     3013.36     2985.52       46.04 o
   2   5   2        6.21        3.84        2.99 o
   3   5   2       19.21       20.95        3.80 o
   4   5   2      728.30      748.07       15.67 o
   5   5   2      556.17      515.90       16.14 o
   6   5   2       78.06        5.37        8.27 o
  -9   6   2      123.58      125.11       16.14 o
  -8   6   2      409.66      404.34       22.45 o
  -7   6   2     1607.60     1725.63       32.33 o
  -6   6   2      129.50      144.11        8.36 o
  -5   6   2       20.47       13.68        3.30 o
  -4   6   2       12.01        1.66        2.50 o
  -3   6   2      163.53      181.63        5.05 o
  -2   6   2     1434.89     1356.66       20.42 o
  -1   6   2     1981.74     1854.00       27.02 o
   0   6   2     2436.76     2205.99       36.60 o
   1   6   2      185.95      175.41        6.24 o
   2   6   2      751.67      751.61       14.68 o
   3   6   2      233.03      263.40        8.11 o
   4   6   2      354.29      375.47       10.21 o
   5   6   2      849.63      807.98       21.44 o
   6   6   2     1027.03     1066.09       26.45 o
  -8   7   2      772.37      738.99       29.95 o
  -7   7   2      425.03      390.85       18.31 o
  -6   7   2        5.50        7.32        4.66 o
  -5   7   2      153.45      129.91        7.28 o
  -4   7   2        1.39        0.08        6.84 o
  -3   7   2       83.56       72.85        4.61 o
  -2   7   2     2055.06     2133.29       29.54 o
  -1   7   2      105.41      120.78        4.61 o
   0   7   2      936.77      947.78       17.46 o
   1   7   2      540.36      569.33       12.98 o
   2   7   2      278.15      288.22        9.18 o
   3   7   2      176.09      182.80       12.21 o
   4   7   2      135.97       92.07       10.50 o
   5   7   2      381.09      335.42       14.21 o
  -8   8   2      201.54      130.26       16.35 o
  -7   8   2      408.50      383.93       18.14 o
  -6   8   2       50.01       60.73        5.76 o
  -5   8   2      301.47      302.81       10.50 o
  -4   8   2      319.65      323.75        9.45 o
  -3   8   2     1632.06     1647.44       28.09 o
  -2   8   2      790.26      768.56       13.24 o
  -1   8   2      106.31      102.82        4.67 o
   0   8   2      578.45      579.69       13.68 o
   1   8   2      215.71      203.36        7.91 o
   2   8   2      138.76      150.96        6.18 o
   3   8   2      773.37      797.07       17.43 o
   4   8   2     1578.77     1688.16       31.97 o
   5   8   2      274.37      321.04       15.11 o
  -8   9   2       21.12       13.18       11.37 o
  -7   9   2      526.98      457.95       23.98 o
  -6   9   2      253.08      258.12        8.73 o
  -5   9   2        9.18       17.42        4.98 o
  -4   9   2     1696.86     1764.60       31.96 o
  -3   9   2      324.07      328.03       11.02 o
  -2   9   2     1701.65     1782.53       31.99 o
  -1   9   2     1578.90     1602.60       29.06 o
   0   9   2      380.13      407.80        9.66 o
   1   9   2      134.12      128.92        7.50 o
   2   9   2       53.46       26.82        6.94 o
   3   9   2      118.68      124.15        9.45 o
   4   9   2      111.97      111.02       11.04 o
  -7  10   2        4.24        3.02       11.31 o
  -6  10   2      238.01      206.23       16.90 o
  -5  10   2       71.69       59.39        7.16 o
  -4  10   2      182.68      174.79        8.99 o
  -3  10   2     1004.92      992.42       21.51 o
  -2  10   2       22.09       20.38        5.72 o
  -1  10   2      137.08      145.98        7.49 o
   0  10   2       56.93       45.90        7.25 o
   1  10   2      260.34      325.54        8.97 o
   2  10   2       87.08      103.92        8.00 o
   3  10   2        9.32       11.94        6.35 o
  -7  11   2      225.60      174.45       18.89 o
  -6  11   2       -3.99        3.91        7.24 o
  -5  11   2     1482.00     1532.53       30.42 o
  -4  11   2      287.93      264.10       10.42 o
  -3  11   2      152.73      154.74        9.64 o
  -2  11   2      682.20      702.30       16.35 o
  -1  11   2      423.85      430.39       15.83 o
   0  11   2     1423.07     1501.56       29.94 o
   1  11   2      398.32      361.06       19.42 o
   2  11   2       -1.29        7.58        9.30 o
  -6  12   2      548.40      455.70       32.73 o
  -5  12   2        6.06        8.97        5.09 o
  -4  12   2        7.18       10.67        4.70 o
  -3  12   2       33.90       30.05        6.60 o
  -2  12   2       38.03       43.43        6.57 o
  -1  12   2      363.22      388.05       12.01 o
   0  12   2       87.70       86.91        9.38 o
   1  12   2       -2.74        2.03        6.64 o
  -5  13   2      157.92      136.16       17.06 o
  -4  13   2       95.21      104.55       11.20 o
  -3  13   2        3.04        3.04        5.46 o
  -2  13   2        7.08        8.82        6.14 o
  -1  13   2      117.68      122.18       11.30 o
   0 -13   3      454.80      480.19       15.51 o
   1 -13   3       21.61       22.95        7.09 o
   2 -13   3      232.03      228.70       10.67 o
   3 -13   3        5.90        4.05        5.37 o
   4 -13   3      201.42      195.99       17.50 o
   5 -13   3      743.94      734.30       33.61 o
  -2 -12   3        1.91        0.01        4.46 o
  -1 -12   3       54.83       61.02        8.71 o
   0 -12   3      175.88      167.69       11.78 o
   1 -12   3        6.17        2.68        4.60 o
   2 -12   3     1110.41     1124.13       26.71 o
   3 -12   3        3.86        2.95        3.77 o
   4 -12   3       16.76       11.24        6.39 o
   5 -12   3      205.04      197.18       17.04 o
   6 -12   3      285.63      262.36       19.17 o
  -3 -11   3      268.19      206.22       20.30 o
  -2 -11   3      272.70      282.97       12.35 o
  -1 -11   3      243.08      174.52       12.32 o
   0 -11   3       30.06       24.50        5.27 o
   1 -11   3       39.12       34.42        6.45 o
   2 -11   3     1716.95     1774.56       36.61 o
   3 -11   3     1275.75     1294.92       26.80 o
   4 -11   3      262.89      260.39       11.88 o
   5 -11   3      745.02      736.46       25.31 o
   6 -11   3      289.07      228.91       15.20 o
   7 -11   3       40.39       11.67       13.93 o
  -4 -10   3       59.77        7.13       12.77 o
  -3 -10   3       91.52       96.21        7.61 o
  -2 -10   3      313.06      259.92       13.45 o
  -1 -10   3       30.26       22.74        5.76 o
   0 -10   3       42.82       18.39        5.51 o
   1 -10   3      578.40      563.11       14.64 o
   2 -10   3      461.29      472.85       12.68 o
   3 -10   3     1350.55     1377.19       26.55 o
   4 -10   3      705.49      734.92       15.60 o
   5 -10   3       40.04       32.27        8.69 o
   6 -10   3      102.06       80.80       14.97 o
   7 -10   3       38.18        8.24       13.28 o
  -4  -9   3      209.24        1.70       24.13 o
  -3  -9   3      324.31      275.82       12.91 o
  -2  -9   3      218.45      210.14       10.52 o
  -1  -9   3      199.31      190.84        7.41 o
   0  -9   3      400.49      410.19       14.45 o
   1  -9   3       10.60        9.73        4.31 o
   2  -9   3      185.49      196.01        9.61 o
   3  -9   3      245.05      250.52        9.03 o
   4  -9   3       22.80        6.75        4.64 o
   5  -9   3       73.57       35.80       10.32 o
   6  -9   3       21.19        9.16        9.24 o
   7  -9   3      421.09      435.96       21.34 o
   8  -9   3       99.56       85.61       16.98 o
  -5  -8   3       20.85        9.96       10.29 o
  -4  -8   3      652.15      638.04       19.55 o
  -3  -8   3      164.64       88.04       12.43 o
  -2  -8   3      726.47      776.26       16.88 o
  -1  -8   3      234.29      237.14        8.86 o
   0  -8   3      303.33      292.10        8.40 o
   1  -8   3      349.78      343.83       12.34 o
   2  -8   3       72.74       85.05        4.95 o
   3  -8   3     1133.23     1137.97       19.07 o
   4  -8   3       53.03        9.25        6.69 o
   5  -8   3        0.76        0.04        4.30 o
   6  -8   3       57.10       46.51       10.98 o
   7  -8   3      153.05      152.15       15.40 o
   8  -8   3     1342.26     1244.74       45.84 o
  -6  -7   3      113.91       41.15       15.82 o
  -5  -7   3      250.68      255.33       11.02 o
  -4  -7   3      256.54      228.29       10.66 o
  -3  -7   3      165.67      139.92        7.65 o
  -2  -7   3        4.18        0.90        2.84 o
  -1  -7   3       34.06       36.71        4.02 o
   0  -7   3     1258.90     1327.57       21.93 o
   1  -7   3      622.88      579.28       11.72 o
   2  -7   3      924.92      885.93       15.06 o
   3  -7   3        6.96        9.00        2.45 o
   4  -7   3       67.18       65.82        5.96 o
   5  -7   3       43.11       52.59        6.84 o
   6  -7   3     2026.58     2077.59       54.43 o
   7  -7   3      145.12      141.63       14.65 o
   8  -7   3      200.20      210.24       17.06 o
  -6  -6   3      308.60      283.31       18.60 o
  -5  -6   3     1141.52     1211.39       23.88 o
  -4  -6   3     1630.18     1626.37       32.58 o
  -3  -6   3      634.04      628.31       12.32 o
  -2  -6   3      908.37      901.81       14.91 o
  -1  -6   3      496.70      475.08        9.80 o
   0  -6   3      749.72      795.83       14.39 o
   1  -6   3     1401.07     1438.62       21.47 o
   2  -6   3        1.19        0.35        3.75 o
   3  -6   3     1227.42     1210.81       18.72 o
   4  -6   3     1700.40     1811.96       32.54 o
   5  -6   3      239.96      254.94       14.71 o
   6  -6   3      205.86      204.37       14.79 o
   7  -6   3      396.08      370.53       23.64 o
   8  -6   3      318.59      341.42       22.23 o
  -7  -5   3      163.89      159.77       12.44 o
  -6  -5   3      364.97      305.27       13.96 o
  -5  -5   3      163.03      167.11        7.99 o
  -4  -5   3      333.38      300.18        9.41 o
  -3  -5   3      321.42      301.14        9.59 o
  -2  -5   3       36.90       31.92        3.08 o
  -1  -5   3       29.72       31.68        2.55 o
   0  -5   3      516.95      544.52        7.77 o
   1  -5   3      254.63      262.50        5.66 o
   2  -5   3      340.58      343.88        6.17 o
   3  -5   3     1164.34     1143.04       24.58 o
   4  -5   3      353.69      376.93        9.70 o
   5  -5   3     2106.90     2156.71       48.10 o
   6  -5   3        4.73        0.10        5.29 o
   7  -5   3      273.46      257.71       13.55 o
   8  -5   3        2.45        0.15        6.44 o
  -7  -4   3      198.86      188.48       10.75 o
  -6  -4   3      252.77      190.13       11.17 o
  -5  -4   3      333.58      283.86       11.20 o
  -4  -4   3        2.38        5.03        3.58 o
  -3  -4   3      889.60      860.88       14.24 o
  -2  -4   3        8.41        9.80        1.88 o
  -1  -4   3      280.01      175.80        5.24 o
   0  -4   3       29.87       27.14        2.25 o
   1  -4   3     2510.93     2605.06       34.26 o
   2  -4   3    12026.28    11558.09      197.39 o
   3  -4   3      263.01      186.91        8.78 o
   4  -4   3       79.55       74.60        6.21 o
   5  -4   3     1747.99     1734.01       34.86 o
   6  -4   3       71.49       85.69        8.33 o
   7  -4   3       17.29       12.78        6.10 o
   8  -4   3        2.01        4.12        5.44 o
  -7  -3   3      133.53       92.63        8.95 o
  -6  -3   3      405.51      434.99       12.03 o
  -5  -3   3      176.64      189.96        6.83 o
  -4  -3   3       42.95       34.21        4.68 o
  -3  -3   3        9.97        0.18        2.94 o
  -2  -3   3        8.59        9.94        1.98 o
  -1  -3   3        6.51        7.24        1.34 o
   0  -3   3       31.97       29.32        2.32 o
   1  -3   3      534.12      559.28        7.09 o
   2  -3   3      465.56      438.12        7.26 o
   3  -3   3      970.52     1018.47       17.90 o
   4  -3   3      438.06      437.10        7.62 o
   5  -3   3      155.96      161.68        6.73 o
   6  -3   3      424.01      449.32       13.07 o
   7  -3   3      360.18      362.51       12.39 o
   8  -3   3      333.88      261.91       17.47 o
  -8  -2   3      517.96      487.39       22.85 o
  -7  -2   3      136.48      108.93        9.80 o
  -6  -2   3     1111.30     1129.03       22.92 o
  -5  -2   3      573.08      530.37       14.42 o
  -4  -2   3     1751.20     1716.82       27.25 o
  -3  -2   3      989.97     1004.20       15.34 o
  -2  -2   3      394.41      450.37        5.75 o
  -1  -2   3   119386.59   124296.98     2749.17 o
   0  -2   3      275.28      273.80        4.38 o
   1  -2   3     4302.01     4343.75       58.33 o
   2  -2   3     5490.35     5408.98       77.47 o
   3  -2   3      842.53      676.84       11.95 o
   4  -2   3     4483.78     4365.96       68.88 o
   5  -2   3      896.62      913.17       16.64 o
   6  -2   3     4059.07     3898.72       68.24 o
   7  -2   3      391.42      377.10       13.87 o
   8  -2   3       75.70       72.56       10.09 o
  -8  -1   3        5.01        2.94        4.92 o
  -7  -1   3       -0.32        0.85        2.73 o
  -6  -1   3        5.48        3.75        3.62 o
  -5  -1   3      576.78      569.68       13.14 o
  -4  -1   3      592.14      644.55       11.54 o
  -3  -1   3      274.69      278.15        4.97 o
  -2  -1   3       48.94       48.43        1.76 o
  -1  -1   3        5.27        1.39        1.56 o
   0  -1   3        7.75        0.00        0.94 x
   1  -1   3       36.75       27.01        2.16 o
   2  -1   3       17.47       11.37        1.99 o
   3  -1   3       13.78        7.41        2.15 o
   4  -1   3     2150.06     2300.36       32.01 o
   5  -1   3       19.52       17.16        3.26 o
   6  -1   3      605.78      589.07       15.83 o
   7  -1   3      850.44      828.92       21.06 o
   8  -1   3      114.01      131.78       10.31 o
  -8   0   3      101.01      101.23        9.78 o
  -7   0   3       -2.28        0.55        4.68 o
  -6   0   3      129.56      140.23        7.23 o
  -5   0   3      143.69      131.51        6.26 o
  -4   0   3     4493.09     4431.25       65.06 o
  -3   0   3      175.07      174.10        3.90 o
  -2   0   3      279.65      323.38        4.23 o
  -1   0   3     8502.53     8256.95      115.41 o
   0   0   3      440.91        0.00        5.18 x
   1   0   3     9913.72    10078.97      150.99 o
   2   0   3       95.26      119.69        2.78 o
   3   0   3     4512.38     4011.37       66.98 o
   4   0   3     1633.24     1805.32       25.91 o
   5   0   3      562.16      588.63       13.21 o
   6   0   3     1906.92     1851.52       34.45 o
   7   0   3      246.94      190.20       12.08 o
   8   0   3      201.90      205.90       11.97 o
  -8   1   3       80.78       83.42        7.68 o
  -7   1   3      967.18     1015.26       21.55 o
  -6   1   3      861.53      888.49       18.92 o
  -5   1   3      353.82      371.64       10.09 o
  -4   1   3      791.21      809.22       11.77 o
  -3   1   3       62.06       62.79        2.77 o
  -2   1   3     1406.79     1426.35       16.16 o
  -1   1   3      249.66      250.41        3.75 o
   0   1   3      950.78      979.45       12.62 o
   1   1   3     1325.68     1369.24       17.29 o
   2   1   3      470.64      492.53        7.94 o
   3   1   3       16.69       14.69        2.75 o
   4   1   3     1943.18     2036.44       30.99 o
   5   1   3      262.21      266.50        7.78 o
   6   1   3       85.61       89.31       10.98 o
   7   1   3       48.52       10.72        7.21 o
   8   1   3       29.00        0.43        7.88 o
  -8   2   3      564.90      589.59       17.10 o
  -7   2   3      502.94      538.45       14.72 o
  -6   2   3      114.42      112.90        5.65 o
  -5   2   3       64.60       48.75        5.17 o
  -4   2   3      600.75      622.37        9.15 o
  -3   2   3       11.70       13.07        1.56 o
  -2   2   3      264.83      258.10        3.63 o
  -1   2   3     1271.24     1325.77       15.22 o
   0   2   3     2575.67     2602.67       41.03 o
   1   2   3     5462.14     5510.98       77.21 o
   2   2   3     7168.80     7108.62      112.13 o
   3   2   3     2973.59     2585.27       45.55 o
   4   2   3     1983.38     2025.13       32.68 o
   5   2   3       51.03       44.44        5.42 o
   6   2   3       33.59       29.49        5.99 o
   7   2   3      181.44       93.24       11.06 o
  -9   3   3        6.04        7.82        9.77 o
  -8   3   3     1090.44     1162.04       26.00 o
  -7   3   3      135.12      131.58        8.32 o
  -6   3   3       18.16       16.25        3.54 o
  -5   3   3      177.94      189.34        5.42 o
  -4   3   3       70.78       71.11        4.03 o
  -3   3   3     5673.42     5366.68       74.64 o
  -2   3   3     1695.46     1757.43       20.78 o
  -1   3   3      597.23      590.64        8.20 o
   0   3   3      717.84      743.82        9.85 o
   1   3   3     1485.99     1507.00       19.94 o
   2   3   3      496.79      528.84        8.76 o
   3   3   3      231.41      236.21        7.59 o
   4   3   3      587.43      558.86       14.91 o
   5   3   3        7.87        3.07        3.90 o
   6   3   3       90.00       88.36        6.97 o
   7   3   3      477.01      341.41       18.16 o
  -9   4   3       35.75       29.98        9.81 o
  -8   4   3      122.84      101.56        9.73 o
  -7   4   3        6.02        3.35        4.39 o
  -6   4   3       17.71       11.71        3.99 o
  -5   4   3      620.85      608.60       13.03 o
  -4   4   3        4.89        3.33        2.17 o
  -3   4   3       93.30       82.06        2.98 o
  -2   4   3     1202.16     1178.57       14.94 o
  -1   4   3     1060.94     1074.68       14.65 o
   0   4   3     3010.05     2812.13       40.79 o
   1   4   3     3310.99     3353.70       48.66 o
   2   4   3      946.76      929.05       16.80 o
   3   4   3      264.98      260.23        8.47 o
   4   4   3       98.53       88.88        8.88 o
   5   4   3      402.18      380.71       12.04 o
   6   4   3       45.46       33.35        6.10 o
   7   4   3        4.43        0.53        5.45 o
  -9   5   3       49.53       62.28       10.86 o
  -8   5   3       -0.60        4.20        4.47 o
  -7   5   3       27.23       31.29        5.82 o
  -6   5   3      240.44      256.72        8.12 o
  -5   5   3     1012.73      988.45       19.08 o
  -4   5   3        4.55        3.80        2.21 o
  -3   5   3      590.36      661.54        9.76 o
  -2   5   3     1342.14     1275.36       18.05 o
  -1   5   3      253.51      224.17        5.49 o
   0   5   3     1182.81     1107.66       17.14 o
   1   5   3      479.58      433.31       10.28 o
   2   5   3      395.10      399.98        8.62 o
   3   5   3      941.29      925.12       20.33 o
   4   5   3      421.51      438.77       13.82 o
   5   5   3       48.62       30.79        7.38 o
   6   5   3      454.38      443.66       16.05 o
  -9   6   3       -4.47        2.53        8.45 o
  -8   6   3      131.30       94.96       12.36 o
  -7   6   3       81.22      101.75        7.43 o
  -6   6   3       97.38       92.73        6.72 o
  -5   6   3     2542.83     2595.90       41.10 o
  -4   6   3      155.91      149.33        4.91 o
  -3   6   3      663.42      692.10       10.85 o
  -2   6   3      706.39      675.43       10.60 o
  -1   6   3       45.72       23.70        4.03 o
   0   6   3        9.38        0.95        2.81 o
   1   6   3       95.78      102.97        4.86 o
   2   6   3      562.71      575.62       13.91 o
   3   6   3      270.27      253.23       10.56 o
   4   6   3      671.47      665.19       14.73 o
   5   6   3       31.49       20.04        6.27 o
   6   6   3      231.42      184.40       11.88 o
  -8   7   3      265.17      249.99       16.64 o
  -7   7   3      381.42      409.64       11.71 o
  -6   7   3        1.57        7.83        7.04 o
  -5   7   3     3363.03     3324.99       51.86 o
  -4   7   3     1954.05     2045.87       29.72 o
  -3   7   3       24.46       22.06        3.00 o
  -2   7   3        7.40        6.58        2.29 o
  -1   7   3      173.47      154.99        5.66 o
   0   7   3     1898.04     2014.66       31.31 o
   1   7   3      481.37      500.04       10.25 o
   2   7   3       49.39       51.37        6.58 o
   3   7   3      661.72      677.29       15.06 o
   4   7   3      469.09      498.52       14.70 o
   5   7   3      564.43      588.31       18.03 o
  -8   8   3     1188.03     1106.90       39.02 o
  -7   8   3      148.68      139.75       12.63 o
  -6   8   3      202.91      209.26        9.64 o
  -5   8   3      218.92      154.90        9.44 o
  -4   8   3     3088.84     3051.99       53.70 o
  -3   8   3      197.70      192.81        6.46 o
  -2   8   3       89.67       89.11        5.09 o
  -1   8   3        3.20        0.15        2.96 o
   0   8   3      127.73      131.83        6.98 o
   1   8   3      154.01      147.54        7.45 o
   2   8   3     1009.08     1012.30       27.15 o
   3   8   3      448.05      464.77       18.50 o
   4   8   3      193.22      159.24       14.25 o
   5   8   3       60.15       55.39        8.71 o
  -8   9   3      211.47      204.84       15.79 o
  -7   9   3      975.00      916.01       30.04 o
  -6   9   3       22.28        2.97        5.82 o
  -5   9   3        3.07        0.63        3.71 o
  -4   9   3      313.49      300.21       11.59 o
  -3   9   3      955.76     1005.66       16.75 o
  -2   9   3     3046.30     3064.83       48.56 o
  -1   9   3       43.73       38.95        4.69 o
   0   9   3     2532.16     2633.89       44.69 o
   1   9   3       40.49       44.31        5.25 o
   2   9   3      582.62      611.94       14.63 o
   3   9   3      237.71      257.30       12.43 o
   4   9   3       37.83       49.74        6.61 o
  -7  10   3        8.15       12.14       11.34 o
  -6  10   3      159.34      123.33        9.17 o
  -5  10   3       72.28       75.47        6.76 o
  -4  10   3      123.12      130.51        8.68 o
  -3  10   3      765.52      806.81       16.17 o
  -2  10   3      857.05      853.79       19.13 o
  -1  10   3      557.73      582.12       15.09 o
   0  10   3       -2.11        0.04        3.52 o
   1  10   3      273.14      255.78       13.54 o
   2  10   3       96.80       96.57       11.30 o
   3  10   3     1090.91     1129.67       47.86 o
  -7  11   3      743.95      578.30       29.43 o
  -6  11   3      336.40      334.49       18.48 o
  -5  11   3      504.27      479.30       14.61 o
  -4  11   3       89.80       88.62        8.35 o
  -3  11   3      306.99      309.23       12.01 o
  -2  11   3      347.17      352.29       12.80 o
  -1  11   3      130.16      130.71        8.07 o
   0  11   3       78.54        6.29       11.30 o
   1  11   3       22.46       20.01        6.34 o
   2  11   3       83.70       75.15       13.46 o
  -6  12   3       32.52        2.07        9.62 o
  -5  12   3        0.94        3.01        3.17 o
  -4  12   3       10.89       10.46        6.43 o
  -3  12   3      118.48      116.47       10.10 o
  -2  12   3        6.71        7.58        5.24 o
  -1  12   3      465.57      463.94       18.92 o
   0  12   3      313.00      317.05       17.30 o
   1  12   3       56.93       66.91       13.49 o
  -5  13   3      277.02      286.21       12.89 o
  -4  13   3      907.18      875.08       22.88 o
  -3  13   3       13.02       15.64        5.45 o
  -2  13   3       12.83       15.57        5.49 o
  -1  13   3        0.73        1.05        3.83 o
   0 -13   4      150.03       72.44       11.60 o
   1 -13   4      825.32      869.28       25.73 o
   2 -13   4      983.44     1012.50       25.33 o
   3 -13   4       50.00       70.66        7.26 o
   4 -13   4       86.01       93.52       14.69 o
   5 -13   4      127.50       47.56       19.81 o
  -2 -12   4       39.35       34.28       11.80 o
  -1 -12   4       82.61       80.79        8.75 o
   0 -12   4       24.97       24.26        5.36 o
   1 -12   4      822.53      835.96       21.39 o
   2 -12   4      473.23      443.88       15.56 o
   3 -12   4       44.67       40.31        8.11 o
   4 -12   4       43.18       40.12        6.55 o
   5 -12   4      270.50      233.09       20.89 o
   6 -12   4       37.67       27.48       15.95 o
  -3 -11   4       71.96       65.93       10.91 o
  -2 -11   4       44.50        0.35        8.56 o
  -1 -11   4      416.12      408.06       13.80 o
   0 -11   4      454.58      454.54       14.89 o
   1 -11   4        0.14        0.11        2.90 o
   2 -11   4       23.23       10.12        5.62 o
   3 -11   4      151.30      149.00       10.62 o
   4 -11   4      138.16      132.57        8.33 o
   5 -11   4      279.36      229.35       17.20 o
   6 -11   4       83.30       51.19       12.47 o
   7 -11   4      437.30      368.20       25.23 o
  -4 -10   4       86.35      104.89       12.70 o
  -3 -10   4      784.97      558.20       32.06 o
  -2 -10   4      541.41      505.06       16.93 o
  -1 -10   4      257.44      262.55       11.03 o
   0 -10   4      381.82      393.93       12.59 o
   1 -10   4        0.74        1.59        2.84 o
   2 -10   4      232.48      223.13       10.35 o
   3 -10   4      112.14       55.47        9.36 o
   4 -10   4      289.45      293.31        7.99 o
   5 -10   4     1347.90     1461.64       34.36 o
   6 -10   4      101.73       81.24        9.41 o
   7 -10   4      449.46      416.29       30.72 o
  -4  -9   4      221.81      206.67       15.87 o
  -3  -9   4      499.20      454.77       15.41 o
  -2  -9   4        2.09        1.55        5.35 o
  -1  -9   4      312.66      243.05       11.31 o
   0  -9   4       87.01       89.36        7.55 o
   1  -9   4       57.68       49.81        5.36 o
   2  -9   4      999.01     1031.00       20.82 o
   3  -9   4      291.28      281.26        8.45 o
   4  -9   4      475.17      503.65        9.85 o
   5  -9   4      715.53      737.60       20.17 o
   6  -9   4       59.00       58.12        8.91 o
   7  -9   4      115.43       98.74       12.52 o
   8  -9   4       41.24       37.75       10.97 o
  -5  -8   4      202.09      188.10       16.97 o
  -4  -8   4      152.32      179.16        9.53 o
  -3  -8   4      100.36       99.74        7.63 o
  -2  -8   4       45.18       40.14        6.38 o
  -1  -8   4        4.46        3.36        3.89 o
   0  -8   4        4.82        2.58        3.64 o
   1  -8   4     1088.19     1018.62       22.50 o
   2  -8   4       17.88       24.30        4.35 o
   3  -8   4      793.72      818.74       15.03 o
   4  -8   4      434.49      428.53       14.21 o
   5  -8   4      213.87      221.29       11.96 o
   6  -8   4       94.38       67.08       10.70 o
   7  -8   4      166.98      171.99       13.62 o
   8  -8   4      615.90      542.76       31.00 o
  -6  -7   4      115.67       99.83       15.36 o
  -5  -7   4      104.42       25.38       13.82 o
  -4  -7   4      106.20       84.58        7.15 o
  -3  -7   4      312.16      248.55       10.30 o
  -2  -7   4      176.31      172.27        7.62 o
  -1  -7   4      250.85      252.19        7.61 o
   0  -7   4      653.36      692.73       14.01 o
   1  -7   4      116.86      103.15        5.54 o
   2  -7   4     2582.06     2598.73       37.76 o
   3  -7   4      280.72      293.69        7.71 o
   4  -7   4     1520.69     1534.08       30.70 o
   5  -7   4       37.95       48.25        6.51 o
   6  -7   4      398.96      357.19       16.28 o
   7  -7   4       41.14       24.94        9.89 o
   8  -7   4      285.32      229.65       21.58 o
  -6  -6   4      102.93        2.52       15.87 o
  -5  -6   4        1.38        0.34       11.94 o
  -4  -6   4      307.25      332.24        9.69 o
  -3  -6   4      216.17      213.81        6.74 o
  -2  -6   4      509.92      534.71       10.49 o
  -1  -6   4      285.54      284.15        7.29 o
   0  -6   4      246.99      261.03        5.77 o
   1  -6   4     1651.85     1604.81       26.47 o
   2  -6   4     1073.41      948.21       17.32 o
   3  -6   4     2610.60     2536.35       39.47 o
   4  -6   4     1750.16     1680.40       33.15 o
   5  -6   4      676.00      660.91       17.50 o
   6  -6   4      109.47      131.51        9.46 o
   7  -6   4     1132.11     1097.55       27.96 o
   8  -6   4      279.76      322.88       20.72 o
  -7  -5   4        5.94        3.62       10.38 o
  -6  -5   4       90.97        9.00       12.64 o
  -5  -5   4       29.95       25.15        5.62 o
  -4  -5   4      349.59      341.81        9.25 o
  -3  -5   4        6.27        5.64        2.58 o
  -2  -5   4       66.69       64.02        4.36 o
  -1  -5   4      358.82      376.37        7.44 o
   0  -5   4      499.43      529.51        8.42 o
   1  -5   4      280.55      284.60        6.60 o
   2  -5   4      114.94      149.33        4.21 o
   3  -5   4      665.45      672.53       17.05 o
   4  -5   4      149.10      154.15        8.21 o
   5  -5   4      939.00      986.09       22.38 o
   6  -5   4       29.90       30.23        7.47 o
   7  -5   4      138.77      100.61       13.72 o
   8  -5   4       64.60       58.69       10.26 o
  -7  -4   4       -1.27        0.58       15.32 o
  -6  -4   4       22.86       25.64        5.80 o
  -5  -4   4      412.77      425.93       11.99 o
  -4  -4   4     2527.96     2409.20       43.16 o
  -3  -4   4      190.12      194.91        5.58 o
  -2  -4   4       91.30      117.04        3.41 o
  -1  -4   4       32.71       16.00        2.84 o
   0  -4   4      785.45      691.83       11.25 o
   1  -4   4     4144.13     4199.23       65.02 o
   2  -4   4      322.00      335.58        6.89 o
   3  -4   4      157.03      192.68        7.17 o
   4  -4   4     1018.90      994.05       23.09 o
   5  -4   4     1993.29     2079.33       44.48 o
   6  -4   4       32.65       38.45        6.88 o
   7  -4   4      308.31      293.24       20.47 o
   8  -4   4      638.59      646.74       24.90 o
  -7  -3   4      186.06      191.33       11.22 o
  -6  -3   4       61.09       62.63        9.21 o
  -5  -3   4      493.22      520.66       15.77 o
  -4  -3   4      251.59      270.98        8.39 o
  -3  -3   4       71.13       72.20        3.49 o
  -2  -3   4        6.10        5.03        1.59 o
  -1  -3   4        6.47        7.73        1.70 o
   0  -3   4       35.64       36.22        2.54 o
   1  -3   4      385.75      411.34        5.74 o
   2  -3   4       65.28       68.53        2.94 o
   3  -3   4      858.59      855.51       14.21 o
   4  -3   4       43.90       40.19        3.85 o
   5  -3   4       94.48       96.37        5.07 o
   6  -3   4       83.32       82.12        5.07 o
   7  -3   4      297.98      311.32       10.33 o
   8  -3   4      203.86      166.71       16.34 o
  -8  -2   4     2611.43     2842.75       64.07 o
  -7  -2   4      736.63      788.14       20.64 o
  -6  -2   4       25.59       15.89        5.31 o
  -5  -2   4      286.68      347.83       11.05 o
  -4  -2   4      496.43      551.17       11.97 o
  -3  -2   4        5.70        0.14        2.36 o
  -2  -2   4      129.07       89.85        3.45 o
  -1  -2   4     1648.69     1496.81       27.78 o
   0  -2   4     8334.68     7982.71      124.41 o
   1  -2   4     3837.83     3938.16       51.82 o
   2  -2   4      113.42      126.66        3.04 o
   3  -2   4       29.62       16.69        2.72 o
   4  -2   4        3.58        0.16        2.41 o
   5  -2   4       22.91       23.28        4.58 o
   6  -2   4      731.89      774.03       16.52 o
   7  -2   4       69.56       33.78        6.90 o
   8  -2   4      101.50      100.39       13.86 o
  -8  -1   4       49.82       53.39        8.94 o
  -7  -1   4      984.37     1033.38       24.03 o
  -6  -1   4       10.30        9.24        4.19 o
  -5  -1   4      756.45      782.05       14.34 o
  -4  -1   4        4.07        4.46        1.96 o
  -3  -1   4      671.15      700.80        9.36 o
  -2  -1   4      528.91      520.24        6.86 o
  -1  -1   4       12.27        8.94        1.34 o
   0  -1   4       13.83        4.90        1.41 o
   1  -1   4      232.10      246.48        4.30 o
   2  -1   4      146.43      135.65        3.64 o
   3  -1   4        1.52        0.00        4.70 o
   4  -1   4      540.50      566.81       11.05 o
   5  -1   4      240.62      257.33        9.13 o
   6  -1   4     1345.02     1369.09       25.28 o
   7  -1   4      820.09      823.24       18.31 o
   8  -1   4       95.22       85.09       10.29 o
  -8   0   4      633.78      693.87       18.10 o
  -7   0   4      676.45      714.14       17.89 o
  -6   0   4     1059.66     1094.01       19.74 o
  -5   0   4      242.90      221.91        7.25 o
  -4   0   4     1347.80     1275.72       20.47 o
  -3   0   4       75.96       71.45        3.07 o
  -2   0   4     4873.48     4967.83       59.33 o
  -1   0   4    11544.62    11611.24      180.44 o
   0   0   4      102.45      114.49        2.92 o
   1   0   4     1207.99     1279.25       15.91 o
   2   0   4     2375.37     2280.55       35.84 o
   3   0   4       94.04       98.13        4.35 o
   4   0   4     1211.07     1316.11       21.18 o
   5   0   4        2.44        4.33        4.48 o
   6   0   4     1937.23     1835.19       35.06 o
   7   0   4      260.49      257.47       11.00 o
   8   0   4       21.21        7.54        7.60 o
  -8   1   4       28.52       12.91        6.58 o
  -7   1   4      377.55      396.53       13.18 o
  -6   1   4      861.92      891.62       17.98 o
  -5   1   4      265.89      277.77        7.29 o
  -4   1   4      281.20      302.91        5.81 o
  -3   1   4      182.62      189.88        3.70 o
  -2   1   4      214.67      220.77        3.16 o
  -1   1   4      283.78      294.62        4.42 o
   0   1   4      445.60      474.20        6.47 o
   1   1   4       19.46       14.71        1.94 o
   2   1   4       20.98       13.40        2.32 o
   3   1   4      465.22      477.62        9.86 o
   4   1   4     1394.24     1432.53       24.85 o
   5   1   4        9.23        5.39        5.39 o
   6   1   4     1144.76     1198.38       22.99 o
   7   1   4       46.63       42.82        7.10 o
  -8   2   4      489.33      503.99       16.26 o
  -7   2   4      489.75      517.82       14.26 o
  -6   2   4      438.52      445.47       11.44 o
  -5   2   4     3192.57     3146.61       46.89 o
  -4   2   4     7788.21     7252.43      111.38 o
  -3   2   4      483.94      428.50        6.99 o
  -2   2   4     7412.03     7397.81      103.49 o
  -1   2   4     4091.84     4267.93       54.74 o
   0   2   4       63.61       63.84        3.18 o
   1   2   4       91.94       74.80        3.63 o
   2   2   4      519.68      442.26        9.83 o
   3   2   4     1770.75     1639.06       28.33 o
   4   2   4      894.56      885.12       17.60 o
   5   2   4       82.44       88.97        5.77 o
   6   2   4        3.49        0.03        4.58 o
   7   2   4        2.77        0.55        4.83 o
  -9   3   4       10.04       11.03       10.18 o
  -8   3   4       97.43       97.30        9.20 o
  -7   3   4      307.49      307.03        9.99 o
  -6   3   4      259.78      279.55        9.17 o
  -5   3   4      151.37      140.94        5.21 o
  -4   3   4      367.27      355.32        7.20 o
  -3   3   4     1822.98     1795.45       22.77 o
  -2   3   4      125.92      150.15        2.84 o
  -1   3   4      508.27      556.19        7.39 o
   0   3   4     1388.71     1471.23       23.38 o
   1   3   4      453.11      458.76        7.99 o
   2   3   4      176.00      153.75        4.73 o
   3   3   4      168.11      150.79        6.63 o
   4   3   4      848.00      833.46       18.29 o
   5   3   4      127.55      127.23        7.44 o
   6   3   4      299.35      308.44       14.37 o
   7   3   4      119.62       92.72        9.72 o
  -9   4   4      115.63      118.15       12.61 o
  -8   4   4     1389.15     1427.21       31.44 o
  -7   4   4       92.83       96.33        8.63 o
  -6   4   4      216.97      235.16        8.15 o
  -5   4   4      799.03      791.97       14.15 o
  -4   4   4      134.77      168.04        4.63 o
  -3   4   4     1385.72     1234.54       18.54 o
  -2   4   4      799.61      736.05       10.73 o
  -1   4   4     1181.82     1090.50       18.04 o
   0   4   4     3575.29     3271.68       49.13 o
   1   4   4     4486.14     4391.91       66.54 o
   2   4   4      210.45      211.93        7.57 o
   3   4   4      215.63      197.69        8.36 o
   4   4   4      766.56      760.61       16.58 o
   5   4   4      854.81      899.02       21.84 o
   6   4   4      638.10      678.81       18.69 o
   7   4   4       99.43      109.85       17.21 o
  -9   5   4      236.43      160.27       22.07 o
  -8   5   4      273.11      305.13       11.19 o
  -7   5   4       85.21       95.38        6.58 o
  -6   5   4        0.53        0.28        3.14 o
  -5   5   4      637.22      642.46       11.00 o
  -4   5   4      114.66      130.72        4.42 o
  -3   5   4     2734.73     2755.63       38.42 o
  -2   5   4     1878.69     1903.42       24.74 o
  -1   5   4     1491.00     1399.81       21.94 o
   0   5   4      896.33      880.97       13.80 o
   1   5   4        4.94        2.72        2.81 o
   2   5   4      708.60      723.18       13.90 o
   3   5   4      882.13      776.12       20.11 o
   4   5   4       43.26       37.51        7.09 o
   5   5   4      242.17      244.83       10.29 o
   6   5   4      367.93      379.88       13.49 o
  -8   6   4      238.67      221.32       14.41 o
  -7   6   4       11.76       18.84        4.54 o
  -6   6   4      414.42      406.57       10.89 o
  -5   6   4       11.09        4.58        3.38 o
  -4   6   4       12.89        5.89        3.49 o
  -3   6   4       74.98       85.56        3.74 o
  -2   6   4      169.77      176.83        4.38 o
  -1   6   4      367.19      405.39        7.47 o
   0   6   4     1607.32     1504.77       24.52 o
   1   6   4      119.07      147.97        6.90 o
   2   6   4       13.28        0.77        3.74 o
   3   6   4       23.55       30.92        5.68 o
   4   6   4     1611.56     1614.74       34.08 o
   5   6   4       63.95       81.30        7.22 o
   6   6   4       37.60       41.55        8.43 o
  -8   7   4       71.65       50.82       14.27 o
  -7   7   4      105.39      103.43        6.86 o
  -6   7   4      251.95      211.50        9.11 o
  -5   7   4      879.25      845.59       17.13 o
  -4   7   4     1039.65     1025.55       18.59 o
  -3   7   4     2399.41     2409.72       35.32 o
  -2   7   4      389.08      387.16        8.78 o
  -1   7   4       12.76        9.74        3.38 o
   0   7   4      326.70      344.64        8.30 o
   1   7   4        5.23        4.78        3.71 o
   2   7   4      287.78      313.76       11.35 o
   3   7   4       92.52       61.04        8.89 o
   4   7   4      120.09      113.71        8.59 o
   5   7   4       28.09       39.88        7.36 o
  -8   8   4       55.88       81.35       12.64 o
  -7   8   4      296.05      326.38       12.25 o
  -6   8   4      484.40      471.82       13.33 o
  -5   8   4     1304.49     1292.33       25.24 o
  -4   8   4      243.09      236.56        8.14 o
  -3   8   4     1053.48     1084.61       17.49 o
  -2   8   4       20.24       19.72        3.52 o
  -1   8   4      171.38      184.13        6.77 o
   0   8   4      577.72      607.12       13.41 o
   1   8   4       39.39       37.18        5.39 o
   2   8   4       91.96       69.90        7.94 o
   3   8   4      650.77      711.93       18.18 o
   4   8   4      134.12      148.94        9.40 o
  -8   9   4       22.53       36.46        9.43 o
  -7   9   4       73.94       27.23       10.18 o
  -6   9   4      523.88      572.61       14.15 o
  -5   9   4      805.16      755.42       18.36 o
  -4   9   4      335.32      336.01        8.78 o
  -3   9   4       13.25        9.92        3.69 o
  -2   9   4     1605.06     1683.74       26.07 o
  -1   9   4      921.20      909.59       18.79 o
   0   9   4     1658.63     1741.94       33.66 o
   1   9   4      113.84      112.64        9.66 o
   2   9   4     1132.24     1125.08       28.39 o
   3   9   4      526.53      600.30       20.30 o
   4   9   4       18.55       30.61        8.86 o
  -7  10   4      364.02      309.32       19.07 o
  -6  10   4      273.34      267.89       12.74 o
  -5  10   4       28.75       31.01        7.07 o
  -4  10   4      165.27      172.74        8.53 o
  -3  10   4      147.54      153.63        7.67 o
  -2  10   4       92.01      102.78        5.90 o
  -1  10   4       65.08       82.59        5.78 o
   0  10   4        4.49        2.34        3.86 o
   1  10   4      331.36      366.49       11.70 o
   2  10   4       75.33       97.48       10.36 o
   3  10   4       45.74        1.70       10.42 o
  -7  11   4      772.31      665.15       28.78 o
  -6  11   4       -4.66        3.21        8.38 o
  -5  11   4       94.20      107.79        9.40 o
  -4  11   4      117.59      111.70        7.39 o
  -3  11   4      947.56      953.30       22.43 o
  -2  11   4       23.67       19.15        6.00 o
  -1  11   4       92.91      105.76        8.88 o
   0  11   4      933.11     1018.61       21.65 o
   1  11   4       13.79       16.71        9.94 o
   2  11   4       49.51       76.89       12.90 o
  -6  12   4      227.19      176.90       24.09 o
  -5  12   4      433.99      415.28       16.67 o
  -4  12   4      323.02      314.69       12.54 o
  -3  12   4        4.82        3.62        4.31 o
  -2  12   4       18.83       23.05        5.73 o
  -1  12   4        8.94        8.84        6.13 o
   0  12   4        1.41        5.84       22.51 o
   1  12   4        6.57       15.21       12.27 o
  -5  13   4      186.60      204.87       16.41 o
  -4  13   4       59.03       59.02       10.41 o
  -3  13   4      722.24      734.94       22.74 o
  -2  13   4      265.04      272.22       20.03 o
  -1  13   4        0.84        1.76        8.16 o
   0 -13   5        2.75        1.10        6.42 o
   1 -13   5      109.21      102.85       12.18 o
   2 -13   5      156.07       86.09       12.29 o
   3 -13   5       63.06       62.04        8.82 o
   4 -13   5       43.48       36.07       10.28 o
   5 -13   5      593.72      596.44       29.95 o
  -2 -12   5       67.47       64.95       18.18 o
  -1 -12   5       15.50       15.64        6.01 o
   0 -12   5      116.41      101.53        8.51 o
   1 -12   5      428.89      453.86       15.22 o
   2 -12   5       -4.10        2.70        4.67 o
   3 -12   5       20.35        2.97        8.84 o
   4 -12   5        3.19        0.61        8.69 o
   5 -12   5      161.07      159.46       14.78 o
   6 -12   5      300.17      284.11       22.87 o
  -3 -11   5       19.76        1.50       11.01 o
  -2 -11   5       56.22       54.07        8.23 o
  -1 -11   5      720.71      714.14       19.73 o
   0 -11   5       49.01       50.09        8.46 o
   1 -11   5      957.70      991.70       22.08 o
   2 -11   5      596.91      591.86       18.22 o
   3 -11   5        9.89       11.79        5.15 o
   4 -11   5      127.67      137.45        8.00 o
   5 -11   5       70.92       74.51        8.03 o
   6 -11   5      264.46      268.56       18.99 o
   7 -11   5      554.96      562.84       22.50 o
  -4 -10   5       64.23       42.27       14.36 o
  -3 -10   5      881.07      746.83       28.69 o
  -2 -10   5      437.71      389.37       13.05 o
  -1 -10   5       53.26        0.18        8.42 o
   0 -10   5      148.22      154.14        8.69 o
   1 -10   5       35.67       30.00        5.49 o
   2 -10   5      157.61      150.80       13.53 o
   3 -10   5      323.71      322.13       12.08 o
   4 -10   5       75.62       88.49        6.18 o
   5 -10   5      556.19      488.64       19.63 o
   6 -10   5      400.33      399.04       18.63 o
   7 -10   5      428.55      401.40       23.06 o
  -4  -9   5      275.98      217.52       22.89 o
  -3  -9   5        9.08        7.07        5.00 o
  -2  -9   5      194.68      190.89        9.76 o
  -1  -9   5      350.49      350.90       12.92 o
   0  -9   5      284.10      280.58        9.98 o
   1  -9   5      226.13      219.96        9.67 o
   2  -9   5       22.99        9.63        4.83 o
   3  -9   5        4.11        4.94        2.81 o
   4  -9   5      125.30      117.55        7.93 o
   5  -9   5      330.61      283.37       14.26 o
   6  -9   5      142.35      138.95       11.89 o
   7  -9   5       80.63       90.40       13.50 o
  -5  -8   5      129.18        2.93       15.33 o
  -4  -8   5       71.57        7.91       12.64 o
  -3  -8   5       67.44       69.79        7.44 o
  -2  -8   5      559.30      544.20       14.55 o
  -1  -8   5      305.91      275.31        9.20 o
   0  -8   5     1189.30     1213.61       22.47 o
   1  -8   5     1611.09     1561.28       27.23 o
   2  -8   5      153.24      143.46        4.86 o
   3  -8   5      598.24      603.34       11.80 o
   4  -8   5      899.66      914.19       21.95 o
   5  -8   5      726.73      807.35       19.07 o
   6  -8   5        8.73        8.72        6.86 o
   7  -8   5       32.20       10.27        9.24 o
   8  -8   5      283.98      223.35       20.01 o
  -6  -7   5       25.88        1.71       11.94 o
  -5  -7   5      179.59      165.14       14.67 o
  -4  -7   5      125.29      129.59        7.90 o
  -3  -7   5      279.51      270.24        9.66 o
  -2  -7   5       21.11        0.85        4.43 o
  -1  -7   5       78.68       74.84        4.94 o
   0  -7   5       97.05       95.59        5.09 o
   1  -7   5      418.06      409.74        9.52 o
   2  -7   5     1778.54     1795.38       29.48 o
   3  -7   5       65.03       71.04        4.66 o
   4  -7   5     3384.50     3500.93       64.95 o
   5  -7   5      196.30      214.91        9.69 o
   6  -7   5      129.02      132.11       11.41 o
   7  -7   5       37.48       35.82        9.50 o
   8  -7   5      140.58      123.19       14.69 o
  -6  -6   5       85.08       78.75       12.27 o
  -5  -6   5      383.06      414.99       12.83 o
  -4  -6   5       18.12        6.90        4.97 o
  -3  -6   5      749.03      745.06       15.30 o
  -2  -6   5     1244.07     1187.77       22.39 o
  -1  -6   5       13.92       13.63        2.94 o
   0  -6   5     4062.97     4141.66       57.57 o
   1  -6   5      137.30      106.07        7.58 o
   2  -6   5      946.80      844.49       15.84 o
   3  -6   5       74.73       37.12        8.74 o
   4  -6   5       45.32       15.91        6.75 o
   5  -6   5     1182.83     1212.36       29.34 o
   6  -6   5        9.25       10.76        7.14 o
   7  -6   5      216.41      233.40       17.04 o
   8  -6   5      405.41      361.41       21.04 o
  -7  -5   5       41.87       29.37       10.92 o
  -6  -5   5        5.29        4.93        7.72 o
  -5  -5   5       40.09       38.87        5.85 o
  -4  -5   5       44.26       42.72        5.95 o
  -3  -5   5      187.69      200.61        6.94 o
  -2  -5   5       92.38       93.00        4.94 o
  -1  -5   5        3.37        2.35        3.34 o
   0  -5   5      370.47      377.62        7.03 o
   1  -5   5      212.68      222.31        5.74 o
   2  -5   5     1357.32     1330.43       20.58 o
   3  -5   5       21.04       19.44        2.79 o
   4  -5   5      253.80      253.17       13.26 o
   5  -5   5       -3.04        0.33        6.50 o
   6  -5   5       70.20       73.67        8.86 o
   7  -5   5       97.66       84.01       10.00 o
   8  -5   5       65.46       51.83       11.94 o
  -7  -4   5       -8.20        1.38        6.60 o
  -6  -4   5       33.14       22.13        6.78 o
  -5  -4   5     1485.14     1481.79       31.17 o
  -4  -4   5      728.88      845.75       24.28 o
  -3  -4   5     1157.22     1201.77       15.93 o
  -2  -4   5     5298.78     5260.37       72.43 o
  -1  -4   5     2282.31     2037.22       29.92 o
   0  -4   5      454.76      460.07        7.62 o
   1  -4   5        2.54        0.10        2.64 o
   2  -4   5     1383.60     1308.12       19.47 o
   3  -4   5     1451.61     1376.73       23.89 o
   4  -4   5      269.18      285.05       11.06 o
   5  -4   5     1109.12     1203.94       30.53 o
   6  -4   5        5.52        4.62        7.27 o
   7  -4   5     1207.21     1191.33       30.72 o
   8  -4   5      170.11      138.22       14.47 o
  -7  -3   5       51.88       68.61        9.02 o
  -6  -3   5       61.45       59.41        6.58 o
  -5  -3   5      424.75      526.78       13.77 o
  -4  -3   5      199.78      187.29        7.30 o
  -3  -3   5      217.65      233.23        5.12 o
  -2  -3   5        7.64        8.48        2.70 o
  -1  -3   5       37.95       37.26        2.34 o
   0  -3   5        4.74        4.96        1.81 o
   1  -3   5      413.13      427.12        6.67 o
   2  -3   5      369.44      347.81        6.77 o
   3  -3   5     1016.28     1005.85       15.07 o
   4  -3   5        3.83        4.22        2.08 o
   5  -3   5     1055.21     1050.41       18.80 o
   6  -3   5        0.99        7.16        2.77 o
   7  -3   5       94.64       98.87        8.53 o
   8  -3   5        5.74        6.60        7.19 o
  -8  -2   5       96.55      107.26       24.43 o
  -7  -2   5       27.08       18.37        5.40 o
  -6  -2   5      275.57      282.82       10.21 o
  -5  -2   5      503.94      527.93       11.86 o
  -4  -2   5     2292.88     2376.86       32.65 o
  -3  -2   5      822.83      768.92       10.77 o
  -2  -2   5     3270.12     2905.90       48.46 o
  -1  -2   5     8585.32     7965.11      120.47 o
   0  -2   5     2018.14     2045.08       26.95 o
   1  -2   5     9441.95     9046.02      147.56 o
   2  -2   5     7075.79     6583.75      107.64 o
   3  -2   5      588.48      729.84        9.65 o
   4  -2   5      534.81      520.73       10.94 o
   5  -2   5      956.88      925.78       17.04 o
   6  -2   5      883.82      999.37       19.44 o
   7  -2   5       28.44       15.36        6.73 o
   8  -2   5       21.17       20.04        9.54 o
  -8  -1   5      251.58      292.68       14.09 o
  -7  -1   5      646.56      607.83       16.34 o
  -6  -1   5        0.63        0.02        2.09 o
  -5  -1   5       34.46       47.46        3.90 o
  -4  -1   5        2.55        1.25        2.32 o
  -3  -1   5      593.11      621.22        8.71 o
  -2  -1   5        3.05        1.65        1.57 o
  -1  -1   5        2.12        0.33        0.99 o
   0  -1   5      363.78      369.32        6.24 o
   1  -1   5     1671.35     1679.00       21.65 o
   2  -1   5     1366.36     1289.63       19.21 o
   3  -1   5      293.28      306.70        6.64 o
   4  -1   5       85.30       84.88        5.16 o
   5  -1   5      491.92      516.33       13.21 o
   6  -1   5      581.52      600.73       15.79 o
   7  -1   5       68.64       20.65        7.59 o
   8  -1   5      233.42      174.62       15.59 o
  -8   0   5       -3.12        0.63        5.44 o
  -7   0   5      955.97      986.61       20.24 o
  -6   0   5      188.03      189.38        7.61 o
  -5   0   5      406.41      366.02        9.10 o
  -4   0   5      955.19      992.27       15.46 o
  -3   0   5       88.98       80.08        3.15 o
  -2   0   5     4914.32     5075.81       64.97 o
  -1   0   5      248.91      231.72        4.36 o
   0   0   5     3417.56     3375.89       46.10 o
   1   0   5     8533.62     8675.64      131.46 o
   2   0   5      362.77      373.44        6.86 o
   3   0   5      500.25      439.37        9.48 o
   4   0   5      169.80      185.45        6.46 o
   5   0   5        1.35        0.08        7.25 o
   6   0   5     1152.89     1229.24       25.07 o
   7   0   5       71.84       71.13        9.12 o
   8   0   5       27.71        4.68        7.89 o
  -8   1   5      534.06      558.03       15.34 o
  -7   1   5       40.84       41.33        6.33 o
  -6   1   5     1228.12     1222.20       21.95 o
  -5   1   5      469.12      478.93       11.19 o
  -4   1   5     1835.32     1843.23       24.48 o
  -3   1   5     1030.74     1072.11       13.03 o
  -2   1   5        3.14        3.64        1.11 o
  -1   1   5       22.77       19.15        1.72 o
   0   1   5       22.83       22.80        1.76 o
   1   1   5     2804.98     2860.56       37.80 o
   2   1   5      528.17      520.94       10.15 o
   3   1   5      389.97      395.65        8.93 o
   4   1   5       95.07       70.68        6.13 o
   5   1   5       12.29        8.15        4.48 o
   6   1   5     2250.66     2314.24       43.98 o
   7   1   5       32.25       34.20        7.64 o
  -8   2   5      118.43      135.05        9.83 o
  -7   2   5       26.67       24.32        5.45 o
  -6   2   5     1080.41     1157.66       21.09 o
  -5   2   5       -0.10        5.59        2.12 o
  -4   2   5       40.84       39.47        3.53 o
  -3   2   5     1578.10     1468.25       19.82 o
  -2   2   5     2311.39     2353.65       31.58 o
  -1   2   5       35.50       24.71        2.15 o
   0   2   5      489.51      463.09        9.96 o
   1   2   5     1840.75     1749.46       24.43 o
   2   2   5     2082.43     1910.39       31.71 o
   3   2   5      844.82      827.69       16.38 o
   4   2   5      114.32      101.67        6.20 o
   5   2   5        8.21        7.62        4.52 o
   6   2   5      379.73      391.02       12.33 o
   7   2   5        1.67        4.74       12.14 o
  -9   3   5       19.18       15.35        6.01 o
  -8   3   5      101.11      105.80        8.78 o
  -7   3   5       10.82       13.59        4.59 o
  -6   3   5      914.40      948.26       17.59 o
  -5   3   5      202.59      218.67        5.98 o
  -4   3   5       29.53       36.23        2.99 o
  -3   3   5        1.15        0.36        3.51 o
  -2   3   5      105.79      101.61        2.54 o
  -1   3   5      665.79      700.12        9.63 o
   0   3   5     4606.99     4505.31       84.05 o
   1   3   5      241.56      254.03        5.36 o
   2   3   5      197.43      227.23        6.72 o
   3   3   5     1603.00     1647.24       27.15 o
   4   3   5      308.00      312.74       10.16 o
   5   3   5      195.84      163.55        9.86 o
   6   3   5      404.59      375.04       13.94 o
   7   3   5       16.22       15.61        5.60 o
  -9   4   5      426.83      425.06       25.34 o
  -8   4   5      768.68      832.33       20.92 o
  -7   4   5        3.69        4.08        4.06 o
  -6   4   5      106.83       90.23        6.77 o
  -5   4   5       18.73       11.43        3.19 o
  -4   4   5      110.78      120.43        4.63 o
  -3   4   5     1164.63     1114.94       16.37 o
  -2   4   5     2182.89     2030.00       28.55 o
  -1   4   5     3056.33     2706.43       42.49 o
   0   4   5       95.41       84.69        4.97 o
   1   4   5     1748.75     1688.41       25.26 o
   2   4   5       11.88       16.33        3.76 o
   3   4   5     1944.17     1931.16       34.35 o
   4   4   5      609.73      635.59       14.36 o
   5   4   5     1906.10     1903.19       38.96 o
   6   4   5      103.45       86.19        8.17 o
  -9   5   5      701.79      698.27       26.45 o
  -8   5   5      186.07      183.86        8.81 o
  -7   5   5       84.53       88.76        7.31 o
  -6   5   5      424.28      334.27       13.23 o
  -5   5   5        1.10        0.46        3.94 o
  -4   5   5      143.93      147.52        5.00 o
  -3   5   5     2312.53     2408.40       31.99 o
  -2   5   5       50.29       40.50        2.88 o
  -1   5   5     2533.90     2561.15       36.40 o
   0   5   5      457.55      531.34        9.09 o
   1   5   5      175.52      179.85        5.52 o
   2   5   5      131.84      121.96        7.01 o
   3   5   5      667.97      644.50       16.65 o
   4   5   5      782.52      776.79       19.93 o
   5   5   5        0.35        0.06        2.46 o
   6   5   5       81.26       68.67        9.21 o
  -8   6   5      240.91      240.29       18.43 o
  -7   6   5      297.64      303.59       11.30 o
  -6   6   5      254.13      269.05        9.19 o
  -5   6   5      246.74      200.50        8.10 o
  -4   6   5     1308.29     1318.10       21.83 o
  -3   6   5     1277.81     1239.38       19.40 o
  -2   6   5      100.46      103.18        4.57 o
  -1   6   5     1515.52     1399.44       22.64 o
   0   6   5      559.53      586.47       12.84 o
   1   6   5      482.42      478.98       11.28 o
   2   6   5     1051.22     1074.41       20.17 o
   3   6   5     2626.56     2682.49       47.99 o
   4   6   5      532.05      464.27       16.30 o
   5   6   5        3.70        4.12        5.15 o
  -8   7   5      485.75      477.71       23.56 o
  -7   7   5      237.61      215.26       11.00 o
  -6   7   5        1.67        0.37        6.27 o
  -5   7   5     1120.22     1191.42       22.09 o
  -4   7   5        3.45        5.06        4.31 o
  -3   7   5     2596.23     2613.30       40.04 o
  -2   7   5      706.98      743.44       12.10 o
  -1   7   5     1085.52     1131.89       18.82 o
   0   7   5      245.46      251.18        8.39 o
   1   7   5       14.85       11.15        4.78 o
   2   7   5      371.49      384.61       11.54 o
   3   7   5      170.75      180.98       10.96 o
   4   7   5       22.62       21.66        6.05 o
   5   7   5      589.24      623.02       19.34 o
  -8   8   5        3.65        5.05        6.36 o
  -7   8   5      181.77      169.07       10.39 o
  -6   8   5      128.14      106.57        7.85 o
  -5   8   5       37.23       43.06        4.81 o
  -4   8   5      961.38      974.36       18.44 o
  -3   8   5      151.58      155.77        6.74 o
  -2   8   5      195.45      195.66        6.16 o
  -1   8   5      121.19      107.20        8.04 o
   0   8   5      251.54      290.52        9.25 o
   1   8   5       28.74       32.10        5.77 o
   2   8   5       25.21        1.28        5.69 o
   3   8   5      406.75      416.26       16.41 o
   4   8   5       55.81       45.13       11.99 o
  -8   9   5       67.52       40.33       14.83 o
  -7   9   5       31.56       31.92       10.65 o
  -6   9   5     1913.43     1951.02       38.41 o
  -5   9   5      101.53       73.68        6.86 o
  -4   9   5      781.25      765.73       16.20 o
  -3   9   5     1084.52     1074.88       19.31 o
  -2   9   5      455.79      482.96       12.32 o
  -1   9   5     2428.44     2578.05       40.72 o
   0   9   5      327.09      360.35       10.25 o
   1   9   5       32.27       38.72        5.68 o
   2   9   5     1699.68     1850.90       40.46 o
   3   9   5       -6.11        0.45        6.19 o
  -7  10   5      286.09      238.98       19.69 o
  -6  10   5       57.33       64.71        8.17 o
  -5  10   5       91.09      100.98        7.66 o
  -4  10   5       90.26       75.20        7.18 o
  -3  10   5       52.82       61.43        5.58 o
  -2  10   5     1159.09     1184.10       23.67 o
  -1  10   5       79.51       87.06        6.74 o
   0  10   5        1.82        2.83        4.55 o
   1  10   5      200.85      212.70       16.84 o
   2  10   5       -2.38        0.21        6.63 o
   3  10   5       69.38       75.24       21.78 o
  -7  11   5       56.39       19.59       13.37 o
  -6  11   5      349.15      327.75       14.46 o
  -5  11   5      189.20      195.03       10.02 o
  -4  11   5       22.16       16.46        6.27 o
  -3  11   5        6.68        5.42        3.96 o
  -2  11   5      101.67      100.30        7.76 o
  -1  11   5        9.05        5.52        4.37 o
   0  11   5      255.00      232.07       21.02 o
   1  11   5       62.65       59.73       14.24 o
   2  11   5      138.90      131.24       17.03 o
  -6  12   5      536.05      513.24       26.78 o
  -5  12   5      302.29      318.21       14.70 o
  -4  12   5      299.30      287.34       14.39 o
  -3  12   5       68.15       70.55        9.31 o
  -2  12   5       47.79       49.99       10.62 o
  -1  12   5       11.20        8.41       11.31 o
   0  12   5      309.20      311.56       18.90 o
  -4  13   5      535.26      519.50       17.58 o
  -3  13   5      553.89      551.09       23.82 o
  -2  13   5       67.51       60.70       12.41 o
   0 -13   6       40.96       50.95        7.38 o
   1 -13   6      806.99      873.44       22.35 o
   2 -13   6      318.78      317.42       13.88 o
   3 -13   6      277.95      268.39       14.49 o
   4 -13   6      409.61      407.55       23.76 o
  -1 -12   6       18.69        1.53        6.54 o
   0 -12   6      191.60      181.74       11.26 o
   1 -12   6      312.58      275.48       13.40 o
   2 -12   6      682.54      720.31       19.74 o
   3 -12   6      575.40      578.63       17.28 o
   4 -12   6       79.33       59.71       12.99 o
   5 -12   6       51.81       55.92       15.49 o
   6 -12   6       29.37        8.48       15.35 o
  -3 -11   6       78.13       59.63       10.77 o
  -2 -11   6      125.96       97.77       13.03 o
  -1 -11   6      105.52       88.23        8.11 o
   0 -11   6      132.87      128.89        8.90 o
   1 -11   6      118.97      127.61        9.80 o
   2 -11   6       10.67        8.54        6.88 o
   3 -11   6       39.63       32.47        6.98 o
   4 -11   6       24.13       28.37        7.51 o
   5 -11   6        3.91        9.47        6.03 o
   6 -11   6      374.44      428.91       22.34 o
  -4 -10   6        7.91        5.30        9.24 o
  -3 -10   6      199.53      181.89       17.44 o
  -2 -10   6      316.93        9.01       33.83 o
  -1 -10   6       58.86       56.39        7.56 o
   0 -10   6      168.27      186.12       10.52 o
   1 -10   6       28.61       39.64        5.36 o
   2 -10   6      642.24      653.76       16.87 o
   3 -10   6       28.85       13.24        5.55 o
   4 -10   6       -0.33        1.37        3.00 o
   5 -10   6      169.21      197.81       12.46 o
   6 -10   6      306.81      308.49       17.13 o
   7 -10   6      860.63      820.12       27.58 o
  -4  -9   6       26.92        3.10       10.44 o
  -3  -9   6       57.65       39.10       12.57 o
  -2  -9   6      154.62       64.86       15.55 o
  -1  -9   6      541.53      485.48       16.59 o
   0  -9   6       21.71       16.51        4.93 o
   1  -9   6      780.78      793.24       16.17 o
   2  -9   6        3.46        0.15        3.89 o
   3  -9   6      137.32      126.74        6.07 o
   4  -9   6      117.57      127.75        7.47 o
   5  -9   6     1251.86     1308.26       33.31 o
   6  -9   6      205.81      207.50       14.27 o
   7  -9   6      220.79      238.19       14.33 o
  -5  -8   6      483.55      471.51       24.71 o
  -4  -8   6      125.04       92.63       14.54 o
  -3  -8   6      479.71      446.55       13.46 o
  -2  -8   6      471.07      214.43       25.62 o
  -1  -8   6      416.60      331.89       12.10 o
   0  -8   6     1313.40     1030.36       28.48 o
   1  -8   6      131.22      109.37        5.93 o
   2  -8   6     1234.94     1213.29       21.71 o
   3  -8   6     1722.31     1778.27       29.51 o
   4  -8   6       13.74       17.07        4.63 o
   5  -8   6       46.92       31.67        9.45 o
   6  -8   6      892.44      847.44       23.58 o
   7  -8   6      266.71      298.90       14.90 o
   8  -8   6       20.91        0.03       11.16 o
  -6  -7   6      181.93      178.30       16.65 o
  -5  -7   6      171.88      143.53       15.99 o
  -4  -7   6       89.77       69.39       10.06 o
  -3  -7   6        1.58        1.97        6.28 o
  -2  -7   6       99.62       83.02        7.20 o
  -1  -7   6      215.18      201.46        7.95 o
   0  -7   6      114.63      106.55        4.79 o
   1  -7   6       74.77       76.08        6.09 o
   2  -7   6      446.25      447.48       11.38 o
   3  -7   6        8.22        6.84        3.84 o
   4  -7   6     1494.53     1482.82       37.95 o
   5  -7   6      115.64      126.11        8.55 o
   6  -7   6      219.31      203.70       14.24 o
   7  -7   6       63.81       55.64       12.21 o
   8  -7   6      350.07      330.40       22.34 o
  -6  -6   6      133.01       37.02       13.62 o
  -5  -6   6        3.16        0.38        6.17 o
  -4  -6   6      146.47      115.28       12.34 o
  -3  -6   6        1.46        0.64        5.35 o
  -2  -6   6        8.92        2.87        2.58 o
  -1  -6   6       85.26       85.44        4.73 o
   0  -6   6     1309.90     1377.91       20.84 o
   1  -6   6     5123.73     5147.70       82.13 o
   2  -6   6      132.95      107.25        5.51 o
   3  -6   6      146.71      148.22        6.74 o
   4  -6   6     2710.95     2614.06       60.26 o
   5  -6   6       26.07       27.89        7.14 o
   6  -6   6        2.49        1.47        6.46 o
   7  -6   6       75.96       57.84       12.13 o
   8  -6   6      128.10      114.99       13.17 o
  -7  -5   6      111.88      103.84       16.69 o
  -6  -5   6      261.82      216.63       19.45 o
  -5  -5   6       11.97       13.33        4.51 o
  -4  -5   6        0.71        1.49        3.75 o
  -3  -5   6       26.20       14.11        4.50 o
  -2  -5   6        8.59        4.77        3.30 o
  -1  -5   6       35.76       40.67        2.73 o
   0  -5   6      114.89      117.12        5.08 o
   1  -5   6       45.25       34.40        3.79 o
   2  -5   6      363.76      387.34        7.91 o
   3  -5   6      858.87      860.59       14.81 o
   4  -5   6      237.57      235.10        9.22 o
   5  -5   6      894.92      930.67       22.71 o
   6  -5   6      396.02      400.32       16.69 o
   7  -5   6      556.99      539.98       22.82 o
   8  -5   6       60.99       48.12       12.71 o
  -7  -4   6      439.26      432.71       20.24 o
  -6  -4   6      354.64      397.31       10.82 o
  -5  -4   6      359.41      348.98       14.17 o
  -4  -4   6       52.54       62.25        6.70 o
  -3  -4   6      428.64      442.30       11.14 o
  -2  -4   6    44001.64    40757.83     1086.86 o
  -1  -4   6      883.20      882.09       12.77 o
   0  -4   6     1379.34     1479.79       19.58 o
   1  -4   6     1701.75     1713.32       24.99 o
   2  -4   6      593.19      478.49        9.80 o
   3  -4   6     4331.77     4156.68       72.00 o
   4  -4   6     1212.24     1220.66       27.82 o
   5  -4   6     5712.31     5925.80      122.75 o
   6  -4   6      790.64      735.45       24.89 o
   7  -4   6       29.17       37.10        8.85 o
   8  -4   6       21.16       20.64       10.48 o
  -7  -3   6       -3.71        0.60        7.18 o
  -6  -3   6      146.57      169.57        8.35 o
  -5  -3   6      330.04      346.69        8.89 o
  -4  -3   6       38.02       37.51        4.07 o
  -3  -3   6       83.55       86.51        5.61 o
  -2  -3   6        2.50        0.91        2.96 o
  -1  -3   6        5.66        3.22        1.99 o
   0  -3   6       35.52       31.25        2.37 o
   1  -3   6       16.68       16.78        1.93 o
   2  -3   6       88.06       81.26        3.76 o
   3  -3   6     2308.06     2341.56       33.90 o
   4  -3   6       11.92        4.59        3.74 o
   5  -3   6      941.39      990.89       17.91 o
   6  -3   6      600.32      676.57       15.00 o
   7  -3   6      171.96      210.87        8.74 o
   8  -3   6        3.99        2.53        6.77 o
  -8  -2   6      113.98      127.81       18.67 o
  -7  -2   6      255.63      269.46       12.92 o
  -6  -2   6      109.81      113.07        6.15 o
  -5  -2   6     1122.35     1180.27       18.70 o
  -4  -2   6       89.84       66.66        5.25 o
  -3  -2   6      618.81      673.70       12.37 o
  -2  -2   6     3718.73     3281.96       61.49 o
  -1  -2   6     1309.78     1254.50       17.65 o
   0  -2   6     6108.86     5969.86       90.53 o
   1  -2   6       96.47      105.45        3.81 o
   2  -2   6     5712.68     5124.65       86.07 o
   3  -2   6     1658.19     1913.47       25.55 o
   4  -2   6      369.38      409.58        8.36 o
   5  -2   6     1914.35     2012.27       32.70 o
   6  -2   6      142.42      172.89        9.06 o
   7  -2   6      313.01      314.07       13.44 o
   8  -2   6       21.81       23.24        9.39 o
  -8  -1   6      356.33      392.46       18.75 o
  -7  -1   6      544.87      558.87       17.45 o
  -6  -1   6       29.04       27.01        4.32 o
  -5  -1   6      508.53      524.27       10.47 o
  -4  -1   6        5.71        3.02        2.57 o
  -3  -1   6      622.42      637.51        9.11 o
  -2  -1   6      317.75      328.28        5.08 o
  -1  -1   6      759.87      770.94       10.25 o
   0  -1   6      657.90      670.66        9.46 o
   1  -1   6      170.53      165.55        4.31 o
   2  -1   6        1.52        0.19        2.94 o
   3  -1   6     1962.65     2096.03       29.02 o
   4  -1   6      127.99      133.86        5.58 o
   5  -1   6      131.01      128.60        7.62 o
   6  -1   6       46.61       44.42        6.57 o
   7  -1   6       47.85       56.21        7.75 o
   8  -1   6     1463.80     1417.17       43.92 o
  -8   0   6      323.60      347.80       14.73 o
  -7   0   6        3.53        3.40        4.98 o
  -6   0   6      471.49      495.88       11.68 o
  -5   0   6      755.74      775.97       14.45 o
  -4   0   6      136.04      112.31        5.03 o
  -3   0   6        8.81        7.20        2.00 o
  -2   0   6      181.73      177.08        4.15 o
  -1   0   6     1078.94     1058.08       13.76 o
   0   0   6     4447.58     4511.77       63.01 o
   1   0   6     5245.60     5102.03       76.59 o
   2   0   6     2595.09     2175.95       37.13 o
   3   0   6     2557.48     2493.68       40.24 o
   4   0   6        5.81        1.97        3.57 o
   5   0   6       33.43       30.25        4.87 o
   6   0   6       26.58       43.52        5.87 o
   7   0   6      126.79      144.07        9.47 o
  -8   1   6      231.97      252.79       10.45 o
  -7   1   6       58.82       59.05        6.39 o
  -6   1   6      156.00      175.91        6.70 o
  -5   1   6       14.17       10.10        2.96 o
  -4   1   6     4040.68     4019.31       54.68 o
  -3   1   6      284.60      315.71        4.82 o
  -2   1   6     1199.10     1230.71       14.94 o
  -1   1   6     1051.41     1092.58       14.16 o
   0   1   6     1255.47     1305.40       16.69 o
   1   1   6      209.92      220.81        5.63 o
   2   1   6       46.31       45.60        3.91 o
   3   1   6      859.34      883.52       15.78 o
   4   1   6       15.57       16.61        3.35 o
   5   1   6      370.33      369.29       10.62 o
   6   1   6      446.85      387.26       14.76 o
   7   1   6       41.78       46.19        6.95 o
  -8   2   6       11.61       12.92        6.35 o
  -7   2   6       58.27       59.55        5.73 o
  -6   2   6      161.87      176.37        7.26 o
  -5   2   6      102.61      103.82        4.76 o
  -4   2   6       75.89       64.60        3.67 o
  -3   2   6      768.37      738.64       11.95 o
  -2   2   6      371.43      383.65        6.09 o
  -1   2   6     1336.05     1162.90       17.56 o
   0   2   6     6416.85     6284.74       93.70 o
   1   2   6      167.13      189.24        4.84 o
   2   2   6      870.66      817.56       15.62 o
   3   2   6       33.82       35.32        3.35 o
   4   2   6      778.12      802.50       16.42 o
   5   2   6       41.09       25.03        6.85 o
   6   2   6       25.95        1.96        7.20 o
   7   2   6       28.65       31.15        5.66 o
  -8   3   6        8.82       10.36        5.07 o
  -7   3   6      220.42      230.53        9.97 o
  -6   3   6      589.59      609.79       13.49 o
  -5   3   6       77.33       58.30        5.12 o
  -4   3   6      887.15      966.71       13.07 o
  -3   3   6      826.80      766.39       12.33 o
  -2   3   6       82.21       61.20        2.96 o
  -1   3   6     1509.46     1393.48       20.35 o
   0   3   6      311.01      263.74        8.90 o
   1   3   6     1204.17     1228.56       17.77 o
   2   3   6     1407.15     1441.23       23.14 o
   3   3   6      374.41      379.13       11.32 o
   4   3   6       10.48        8.67        3.94 o
   5   3   6      914.41      957.06       20.18 o
   6   3   6      830.04      833.59       23.41 o
   7   3   6        4.70        3.25        7.74 o
  -9   4   6      114.68       64.29       17.68 o
  -8   4   6      239.50      276.92       10.57 o
  -7   4   6        9.40        5.72        4.83 o
  -6   4   6     2109.60     2174.56       32.32 o
  -5   4   6        6.17        2.90        3.26 o
  -4   4   6      153.43      148.27        5.45 o
  -3   4   6     1560.02     1495.01       21.97 o
  -2   4   6      222.38      166.32        5.29 o
  -1   4   6      763.93      684.84       11.78 o
   0   4   6       63.56       70.38        5.08 o
   1   4   6     1290.94     1380.97       20.86 o
   2   4   6      229.97      228.03        8.18 o
   3   4   6     1677.56     1717.71       29.03 o
   4   4   6       21.52       16.46        5.15 o
   5   4   6      214.25      231.97       10.27 o
   6   4   6       64.74       63.46        7.01 o
  -8   5   6       78.33       76.26        8.59 o
  -7   5   6       23.03       19.78        5.10 o
  -6   5   6     2455.65     2410.36       38.50 o
  -5   5   6      883.89      877.99       16.70 o
  -4   5   6       99.95       93.01        5.35 o
  -3   5   6       33.57       39.95        2.71 o
  -2   5   6       71.90       50.42        3.81 o
  -1   5   6     2563.17     2687.28       37.20 o
   0   5   6      156.41      165.98        7.71 o
   1   5   6      276.04      314.83       11.39 o
   2   5   6     1077.91     1109.98       21.21 o
   3   5   6      703.10      712.23       17.57 o
   4   5   6      573.59      577.66       15.04 o
   5   5   6       52.47       51.56        7.17 o
   6   5   6      163.98      170.38       11.10 o
  -8   6   6       45.56       45.77        7.63 o
  -7   6   6      460.98      422.74       13.56 o
  -6   6   6      333.11      306.91        9.24 o
  -5   6   6     2699.77     2665.09       43.62 o
  -4   6   6      383.58      381.38        9.76 o
  -3   6   6        2.36        0.31        2.60 o
  -2   6   6        3.80        1.40        1.94 o
  -1   6   6      144.33      166.36        5.50 o
   0   6   6      243.59      222.35        8.50 o
   1   6   6     1529.73     1549.63       28.75 o
   2   6   6      614.66      573.28       14.26 o
   3   6   6       95.95       89.35        6.81 o
   4   6   6       60.60       67.32        7.89 o
   5   6   6      163.15      187.51       10.78 o
  -8   7   6      502.84      498.77       19.41 o
  -7   7   6      161.79      158.60        9.59 o
  -6   7   6        3.69        3.91        3.56 o
  -5   7   6      176.65      186.00        7.16 o
  -4   7   6     1682.08     1745.27       25.87 o
  -3   7   6     3477.63     3495.60       52.51 o
  -2   7   6      450.63      481.59        9.41 o
  -1   7   6     4308.81     4405.26       69.29 o
   0   7   6       14.41       13.43        4.38 o
   1   7   6      382.11      387.21        9.54 o
   2   7   6      370.26      357.87       13.12 o
   3   7   6       39.82       43.39        7.34 o
   4   7   6      461.21      479.65       16.12 o
   5   7   6      108.94       81.89       13.30 o
  -8   8   6        4.35        6.48        9.07 o
  -7   8   6       99.37       77.02        9.21 o
  -6   8   6       23.96       23.23        4.59 o
  -5   8   6       29.97       33.68        5.55 o
  -4   8   6     1793.72     1874.11       29.49 o
  -3   8   6      906.89      911.15       16.26 o
  -2   8   6      391.56      443.13       11.01 o
  -1   8   6       48.55       43.79        4.19 o
   0   8   6      349.56      370.78        8.85 o
   1   8   6       33.48       44.07        4.58 o
   2   8   6     2261.12     2371.34       41.75 o
   3   8   6        8.37        6.68        8.34 o
   4   8   6      488.54      462.53       21.51 o
  -8   9   6      832.21      715.86       30.13 o
  -7   9   6      265.71      278.56       12.57 o
  -6   9   6      270.58      211.19       11.91 o
  -5   9   6        1.79        0.52        4.10 o
  -4   9   6      633.20      634.40       14.16 o
  -3   9   6      150.67      153.99        7.33 o
  -2   9   6       67.89       78.86        4.52 o
  -1   9   6       23.45       21.53        6.01 o
   0   9   6        5.90        4.00        4.53 o
   1   9   6      185.30      192.60       16.29 o
   2   9   6        8.78       15.20        7.63 o
   3   9   6       39.23       41.98        8.98 o
  -7  10   6       68.51       61.05       15.54 o
  -6  10   6       73.98       66.84        7.62 o
  -5  10   6        0.61        5.53        3.28 o
  -4  10   6      209.97      203.76        8.41 o
  -3  10   6        5.95        5.43        3.79 o
  -2  10   6      518.52      531.06       13.17 o
  -1  10   6      407.11      468.14       11.62 o
   0  10   6      113.08      122.48       13.85 o
   1  10   6      357.28      364.07       23.66 o
   2  10   6      400.02      403.83       23.09 o
  -7  11   6       73.40       65.59       11.87 o
  -6  11   6      316.51      319.17       14.10 o
  -5  11   6      649.51      619.55       21.02 o
  -4  11   6      167.18      176.22        9.49 o
  -3  11   6       23.42       26.68        4.95 o
  -2  11   6        2.24        0.38        3.56 o
  -1  11   6      161.77      160.34       12.95 o
   0  11   6      521.12      548.98       20.46 o
   1  11   6       45.69       48.99       16.31 o
  -6  12   6        3.32       13.76        6.74 o
  -5  12   6      322.35      277.54       15.35 o
  -4  12   6      185.37      187.88       12.02 o
  -3  12   6      198.84      166.34       16.52 o
  -2  12   6      205.08      190.57       17.15 o
  -1  12   6       58.71       61.14       12.43 o
   0  12   6       28.34       30.34       12.35 o
  -3  13   6        0.75        2.46        5.07 o
   0 -13   7       41.69        2.99        7.09 o
   1 -13   7       18.62       22.36       10.10 o
   2 -13   7      279.68      306.19       12.78 o
   3 -13   7      146.95      151.66       10.04 o
   4 -13   7       63.57       62.07       13.25 o
  -1 -12   7      185.20      187.83       19.35 o
   0 -12   7       48.96       22.30        8.05 o
   1 -12   7      412.57      441.36       14.36 o
   2 -12   7      130.86      120.95        9.79 o
   3 -12   7      156.10      134.24        9.88 o
   4 -12   7      579.93      606.14       30.61 o
   5 -12   7        5.43        8.69        7.76 o
  -3 -11   7       16.22       21.34       16.25 o
  -2 -11   7      193.03      156.00       15.80 o
  -1 -11   7       99.44       96.57        8.23 o
   0 -11   7       77.56       66.99        7.89 o
   1 -11   7      520.09      539.83       14.33 o
   2 -11   7       44.93       37.51        7.15 o
   3 -11   7      557.19      550.50       14.35 o
   4 -11   7      570.99      562.03       25.91 o
   5 -11   7      100.95      100.96       11.53 o
   6 -11   7       37.30       33.50       10.92 o
  -3 -10   7       98.02       12.61       15.80 o
  -2 -10   7       89.99       80.50       10.82 o
  -1 -10   7       44.65       37.31        7.70 o
   0 -10   7      636.59      590.23       17.86 o
   1 -10   7        7.07        3.42        5.29 o
   2 -10   7      272.98      254.26       10.68 o
   3 -10   7      497.03      515.06       12.83 o
   4 -10   7      203.50      234.06        9.89 o
   5 -10   7       68.17       57.14        9.95 o
   6 -10   7       96.16      107.27       14.55 o
   7 -10   7      211.41      174.22       18.36 o
  -4  -9   7      219.60      202.76       20.96 o
  -3  -9   7      111.55      101.88       13.91 o
  -2  -9   7      103.30      100.11        7.47 o
  -1  -9   7      214.03      173.71        9.77 o
   0  -9   7      354.24      342.44       10.66 o
   1  -9   7     1316.96     1349.73       24.10 o
   2  -9   7       16.15       17.36        3.18 o
   3  -9   7     1239.86     1187.55       24.24 o
   4  -9   7        2.11        0.17        3.95 o
   5  -9   7      114.36       94.11        9.24 o
   6  -9   7       89.99       91.11       11.95 o
   7  -9   7      153.45      130.55       15.25 o
  -5  -8   7      176.52       27.81       17.68 o
  -4  -8   7      417.30      352.29       20.69 o
  -3  -8   7      594.71      355.01       25.92 o
  -2  -8   7       36.83       14.04        5.65 o
  -1  -8   7      276.96      288.38       10.24 o
   0  -8   7      373.09      372.35       11.18 o
   1  -8   7      653.96      623.35       13.97 o
   2  -8   7     1454.62     1456.26       27.71 o
   3  -8   7      429.66      438.50       12.51 o
   4  -8   7     1012.80     1011.79       29.56 o
   5  -8   7      218.78      268.24       12.54 o
   6  -8   7     1011.63     1007.81       28.84 o
   7  -8   7      111.93      158.40       12.26 o
  -6  -7   7       88.16       42.63       11.63 o
  -5  -7   7      111.44       89.03       16.13 o
  -4  -7   7       44.48       39.48        9.10 o
  -3  -7   7       80.58       87.61       12.24 o
  -2  -7   7      179.54      195.80        7.58 o
  -1  -7   7      156.13      147.74        7.52 o
   0  -7   7      165.21      164.19        6.19 o
   1  -7   7       55.30       59.22        4.99 o
   2  -7   7      390.45      389.30       10.46 o
   3  -7   7       14.61       12.65        3.80 o
   4  -7   7      600.40      618.15       20.68 o
   5  -7   7        8.24        5.03        6.88 o
   6  -7   7      157.69      195.86       11.18 o
   7  -7   7      200.30      178.32       13.42 o
   8  -7   7        8.71       18.48       12.89 o
  -6  -6   7      607.93      519.68       26.75 o
  -5  -6   7      923.35      899.22       28.52 o
  -4  -6   7      237.99      234.27       15.06 o
  -3  -6   7      270.48      342.46       17.65 o
  -2  -6   7       -0.17        0.18        2.61 o
  -1  -6   7       53.69       30.03        4.29 o
   0  -6   7      899.33      917.42       13.83 o
   1  -6   7       38.38       37.67        4.10 o
   2  -6   7      591.32      637.91       11.36 o
   3  -6   7      507.74      507.91       10.61 o
   4  -6   7     1280.93     1328.10       32.39 o
   5  -6   7      198.39      252.45       12.08 o
   6  -6   7      454.84      430.00       17.31 o
   7  -6   7      571.00      568.38       24.27 o
   8  -6   7       31.13        8.56       11.83 o
  -7  -5   7       -3.67        2.63        9.14 o
  -6  -5   7      399.17      405.16       16.47 o
  -5  -5   7       80.80       81.12       11.10 o
  -4  -5   7       43.91       39.46        6.73 o
  -3  -5   7        1.99        2.82        4.31 o
  -2  -5   7       -1.13        0.99        5.26 o
  -1  -5   7        2.85        1.63        2.18 o
   0  -5   7       64.81       71.79        4.63 o
   1  -5   7       36.03       34.11        3.89 o
   2  -5   7      530.12      539.04        9.27 o
   3  -5   7      244.66      244.89        7.95 o
   4  -5   7      151.88      158.68        9.45 o
   5  -5   7      106.87      107.21       10.12 o
   6  -5   7      270.51      289.16       16.08 o
   7  -5   7      274.37      259.67       16.63 o
   8  -5   7      448.91      401.61       21.78 o
  -7  -4   7       -6.40        0.67       10.77 o
  -6  -4   7      236.01      220.26       14.46 o
  -5  -4   7      310.96      300.70       13.07 o
  -4  -4   7       65.67       62.69        5.59 o
  -3  -4   7       27.11       23.61        4.29 o
  -2  -4   7     3077.83     3005.57       60.96 o
  -1  -4   7     7185.89     6959.98      104.86 o
   0  -4   7     1309.34     1403.07       18.89 o
   1  -4   7      458.07      402.24        8.65 o
   2  -4   7      145.55      147.40        5.11 o
   3  -4   7       16.52       23.92        3.63 o
   4  -4   7       10.43        9.23        3.13 o
   5  -4   7      326.27      349.58       17.98 o
   6  -4   7       12.23        5.72        8.87 o
   7  -4   7       40.40       41.80        9.43 o
   8  -4   7      369.76      331.01       19.13 o
  -7  -3   7       12.68       17.50        9.97 o
  -6  -3   7      212.54      225.47       11.22 o
  -5  -3   7       38.50       30.63        4.61 o
  -4  -3   7      198.32      190.78        8.29 o
  -3  -3   7      396.03      400.27       10.99 o
  -2  -3   7       10.10       11.80        3.98 o
  -1  -3   7        7.47        5.62        2.09 o
   0  -3   7       91.59       88.99        3.40 o
   1  -3   7      195.40      187.81        5.36 o
   2  -3   7       19.53       24.44        2.70 o
   3  -3   7      392.16      410.31        8.93 o
   4  -3   7       54.02       67.31        4.31 o
   5  -3   7     1402.19     1445.08       26.74 o
   6  -3   7      347.98      383.47       11.39 o
   7  -3   7      253.69      317.26       14.68 o
   8  -3   7      195.01      181.57       17.23 o
  -8  -2   7      373.75      383.60       20.17 o
  -7  -2   7      608.30      624.68       23.67 o
  -6  -2   7       75.94       84.80        7.29 o
  -5  -2   7      620.68      616.32       13.12 o
  -4  -2   7      159.32      158.52        5.12 o
  -3  -2   7     2899.17     3023.67       50.23 o
  -2  -2   7     6106.06     5767.80      106.33 o
  -1  -2   7      600.45      660.88        9.00 o
   0  -2   7     1666.91     1723.94       22.73 o
   1  -2   7      729.42      702.51       11.94 o
   2  -2   7        1.63        0.32        4.62 o
   3  -2   7      770.48      868.35       13.38 o
   4  -2   7      219.92      192.03        8.74 o
   5  -2   7     3113.08     3360.36       54.19 o
   6  -2   7      180.51      190.87        9.72 o
   7  -2   7        6.15        7.76        4.39 o
   8  -2   7       21.89       29.41       12.39 o
  -8  -1   7        5.91       11.59        8.78 o
  -7  -1   7      571.09      588.13       16.66 o
  -6  -1   7        6.38        6.19        4.69 o
  -5  -1   7      435.55      443.74       10.46 o
  -4  -1   7        7.87        7.72        2.83 o
  -3  -1   7       60.30       65.29        2.69 o
  -2  -1   7      273.55      279.51        5.41 o
  -1  -1   7       65.64       71.25        3.22 o
   0  -1   7       80.22       78.74        2.80 o
   1  -1   7      112.96      120.13        3.77 o
   2  -1   7      580.84      587.68       10.11 o
   3  -1   7      879.35      921.86       16.06 o
   4  -1   7      530.26      508.23       12.12 o
   5  -1   7     1582.70     1673.39       29.24 o
   6  -1   7        0.18        0.64        4.34 o
   7  -1   7       20.20       23.62        7.45 o
  -8   0   7      117.39      146.23        9.54 o
  -7   0   7      529.07      556.18       14.78 o
  -6   0   7     1572.46     1556.98       26.51 o
  -5   0   7     3864.39     3740.11       55.63 o
  -4   0   7      738.49      708.36       11.62 o
  -3   0   7     3806.36     3885.92       52.48 o
  -2   0   7     2213.79     2218.97       28.80 o
  -1   0   7       20.75       15.81        1.83 o
   0   0   7       27.10       17.93        2.28 o
   1   0   7     2379.13     2248.41       32.97 o
   2   0   7     4825.22     4548.46       74.12 o
   3   0   7      733.59      789.15       13.46 o
   4   0   7      551.69      572.61       12.79 o
   5   0   7        8.15        4.93        4.64 o
   6   0   7        4.86        8.12        4.57 o
   7   0   7       71.45       88.71        7.91 o
  -8   1   7      332.83      331.73       14.48 o
  -7   1   7      165.00      178.42        8.45 o
  -6   1   7       95.64       90.96        5.46 o
  -5   1   7      139.08      140.64        5.38 o
  -4   1   7      778.47      753.15       12.89 o
  -3   1   7        7.65        2.06        1.75 o
  -2   1   7     1233.24     1278.30       16.41 o
  -1   1   7     1282.83     1333.28       17.55 o
   0   1   7       29.59       20.72        2.27 o
   1   1   7     1226.36     1147.86       18.76 o
   2   1   7      469.43      500.36        9.57 o
   3   1   7      702.44      744.20       13.79 o
   4   1   7      519.78      544.21       13.38 o
   5   1   7      405.91      443.53       12.73 o
   6   1   7       63.79       66.13        7.07 o
   7   1   7       52.95       58.78        6.94 o
  -8   2   7      140.44      156.44        9.23 o
  -7   2   7      113.75      108.81        8.17 o
  -6   2   7      470.50      465.55       11.94 o
  -5   2   7      144.55      174.40        5.31 o
  -4   2   7      967.95      917.58       14.62 o
  -3   2   7      491.40      464.04        8.50 o
  -2   2   7      371.81      326.27        6.81 o
  -1   2   7     1518.16     1354.39       20.85 o
   0   2   7     7601.13     7383.23      115.48 o
   1   2   7       23.75       15.01        3.45 o
   2   2   7      477.11      565.96       10.49 o
   3   2   7      653.34      653.37       12.94 o
   4   2   7     1808.54     1821.41       32.32 o
   5   2   7     1169.34     1271.31       25.48 o
   6   2   7      225.05      256.96       11.35 o
   7   2   7        2.79        2.94        6.21 o
  -8   3   7       41.07       51.22        5.22 o
  -7   3   7        2.65        0.02        3.11 o
  -6   3   7      251.36      204.59        9.00 o
  -5   3   7       35.34       29.83        3.36 o
  -4   3   7     2401.22     2430.45       35.00 o
  -3   3   7      555.83      551.51        9.26 o
  -2   3   7     2848.52     2753.55       41.04 o
  -1   3   7     1159.75     1136.13       16.47 o
   0   3   7       50.60       51.05        4.21 o
   1   3   7      764.80      785.52       13.09 o
   2   3   7      375.66      400.42        9.73 o
   3   3   7      462.85      455.54       13.01 o
   4   3   7      366.14      380.34        9.81 o
   5   3   7      442.11      444.68       14.13 o
   6   3   7       27.22       26.25        5.46 o
  -8   4   7        4.65        6.94        7.25 o
  -7   4   7      380.55      379.87       11.11 o
  -6   4   7       -1.28        1.32        5.12 o
  -5   4   7       52.29       33.96        4.96 o
  -4   4   7      215.54      225.19        6.66 o
  -3   4   7      463.41      483.93        8.97 o
  -2   4   7      403.56      432.13        7.07 o
  -1   4   7     3432.35     3156.52       48.66 o
   0   4   7      245.23      284.03        7.40 o
   1   4   7       58.02       52.03        6.39 o
   2   4   7       23.46       27.31        4.35 o
   3   4   7     2400.25     2533.60       41.88 o
   4   4   7      314.16      315.24       11.33 o
   5   4   7       31.33       39.39        6.20 o
   6   4   7       11.46       16.51        5.38 o
  -8   5   7      194.76      195.39       10.03 o
  -7   5   7      319.75      306.32       10.42 o
  -6   5   7      381.79      414.74       10.42 o
  -5   5   7     2344.67     2318.98       38.23 o
  -4   5   7     2869.51     2916.48       42.95 o
  -3   5   7      163.86      156.16        5.86 o
  -2   5   7        2.81        1.47        2.05 o
  -1   5   7      474.45      478.39       13.20 o
   0   5   7      293.19      315.09       11.03 o
   1   5   7      892.94      932.64       23.34 o
   2   5   7       94.13       94.65        8.46 o
   3   5   7        1.31        0.26        7.21 o
   4   5   7       33.81       18.33        6.40 o
   5   5   7      476.56      462.37       15.09 o
   6   5   7      111.32      136.55        9.51 o
  -8   6   7      130.81      117.96        8.17 o
  -7   6   7      441.26      422.40       13.65 o
  -6   6   7     1165.92     1156.22       22.48 o
  -5   6   7      322.71      310.18       10.56 o
  -4   6   7      579.46      608.54       13.19 o
  -3   6   7      155.61      144.03        6.35 o
  -2   6   7      186.68      203.73        7.12 o
  -1   6   7      432.36      476.95       13.98 o
   0   6   7       28.99       24.43        6.36 o
   1   6   7       43.23       47.18        8.32 o
   2   6   7      377.83      368.92       14.49 o
   3   6   7      193.48      194.66        9.49 o
   4   6   7       34.38       27.70        6.10 o
   5   6   7       49.17       56.65       11.01 o
  -8   7   7       17.03       13.23        8.81 o
  -7   7   7      921.72      927.98       22.50 o
  -6   7   7      543.33      505.73       12.80 o
  -5   7   7      273.95      286.97        9.96 o
  -4   7   7       20.56       27.47        4.25 o
  -3   7   7     1030.25     1095.54       18.17 o
  -2   7   7     3019.34     2979.69       44.31 o
  -1   7   7     2087.19     2092.49       44.77 o
   0   7   7        1.96        5.93        5.28 o
   1   7   7     2597.64     2640.44       61.33 o
   2   7   7     1187.16     1247.63       24.69 o
   3   7   7       60.73       61.97        6.11 o
   4   7   7        6.08        2.60        9.44 o
  -8   8   7      111.56      104.48       12.32 o
  -7   8   7      194.87      200.09       10.60 o
  -6   8   7       15.06       14.37        5.48 o
  -5   8   7      305.11      306.88       10.24 o
  -4   8   7      352.96      360.67       11.47 o
  -3   8   7       -0.48        0.09        1.86 o
  -2   8   7      108.05      127.37        4.91 o
  -1   8   7       11.30       12.06        6.10 o
   0   8   7      182.17      195.47       15.44 o
   1   8   7      161.22      177.38       14.19 o
   2   8   7       21.45        4.85       12.60 o
   3   8   7       61.59       58.73        9.73 o
   4   8   7      367.25      368.35       21.82 o
  -7   9   7       58.55       50.64        8.73 o
  -6   9   7      249.73      250.41       10.78 o
  -5   9   7      172.13      160.37        7.25 o
  -4   9   7     1306.16     1317.32       26.55 o
  -3   9   7        3.35        5.90        3.12 o
  -2   9   7      331.20      362.02       10.97 o
  -1   9   7     1819.67     1861.89       44.99 o
   0   9   7        2.23        1.10        5.50 o
   1   9   7      142.08      149.85       13.98 o
   2   9   7       -0.19        0.20        5.07 o
   3   9   7       80.73       73.66       15.57 o
  -7  10   7      138.81      108.61       14.54 o
  -6  10   7      806.02      749.73       22.00 o
  -5  10   7      467.24      466.18       15.38 o
  -4  10   7       30.47       30.27        5.87 o
  -3  10   7       37.64       40.10        6.12 o
  -2  10   7      115.75      135.26        6.91 o
  -1  10   7       47.88       52.00        9.89 o
   0  10   7        9.92       12.56        7.01 o
   1  10   7        2.96        7.33        6.89 o
   2  10   7      251.50      252.39       26.26 o
  -6  11   7       67.22       93.69        9.49 o
  -5  11   7        3.54        8.92        4.94 o
  -4  11   7     1201.06     1210.75       24.29 o
  -3  11   7      205.22      225.05        9.89 o
  -2  11   7        4.40        4.28        9.01 o
  -1  11   7       -0.05        0.78        5.03 o
   0  11   7       13.91       19.91        8.69 o
   1  11   7      454.53      468.75       29.14 o
  -5  12   7       15.65       12.98        7.94 o
  -4  12   7       69.74       64.35       11.82 o
  -3  12   7      215.05      226.36       17.17 o
  -2  12   7      141.79      123.05       17.34 o
  -1  12   7       -2.76        0.00        8.21 o
   1 -13   8      275.23      270.61       15.83 o
   2 -13   8        2.12        4.33        4.87 o
   3 -13   8       45.34       54.16        8.56 o
   4 -13   8       10.83       11.87        9.42 o
  -1 -12   8       90.37       68.47       14.08 o
   0 -12   8       26.02       21.90        6.30 o
   1 -12   8      118.39       67.09        9.24 o
   2 -12   8      194.94      192.99       11.34 o
   3 -12   8       85.98       93.84        8.50 o
   4 -12   8       72.07       61.96       14.12 o
   5 -12   8      580.99      576.78       30.73 o
  -2 -11   8      162.29      135.81       16.83 o
  -1 -11   8       57.69       55.66        6.40 o
   0 -11   8      167.66      155.16        8.75 o
   1 -11   8        7.28        8.30        6.56 o
   2 -11   8       58.43       51.61        7.21 o
   3 -11   8      127.84      128.30        9.65 o
   4 -11   8      119.44       94.32       15.87 o
   5 -11   8      184.57      191.73       14.68 o
   6 -11   8      115.91      116.91       13.99 o
  -3 -10   8      222.86      233.62       20.13 o
  -2 -10   8       68.27       65.93       12.40 o
  -1 -10   8      839.62      831.43       21.32 o
   0 -10   8      405.70      399.94       14.21 o
   1 -10   8       10.40        8.12        5.47 o
   2 -10   8      799.44      795.97       19.51 o
   3 -10   8      414.33      436.40       12.92 o
   4 -10   8      405.92      458.78       12.01 o
   5 -10   8       22.72       14.24        9.42 o
   6 -10   8       28.86       24.22        8.96 o
  -4  -9   8      122.60       93.50       15.93 o
  -3  -9   8       15.77       15.48        9.66 o
  -2  -9   8       61.72       55.54        7.42 o
  -1  -9   8        6.68        4.56        4.26 o
   0  -9   8      322.00      334.88       11.73 o
   1  -9   8      702.36      709.24       14.51 o
   2  -9   8       12.32       12.81        5.09 o
   3  -9   8     2191.09     2182.18       42.34 o
   4  -9   8      388.91      417.86       10.55 o
   5  -9   8       25.01       27.44        7.14 o
   6  -9   8        1.10        1.53       10.09 o
   7  -9   8       52.07       68.99       13.31 o
  -5  -8   8       26.56       23.22       11.67 o
  -4  -8   8      452.08      396.23       26.33 o
  -3  -8   8      289.50      265.68       18.49 o
  -2  -8   8       44.75       47.41        5.70 o
  -1  -8   8     1955.27     1995.37       30.97 o
   0  -8   8        4.11        1.20        3.47 o
   1  -8   8      365.79      347.93       11.88 o
   2  -8   8        8.56        8.38        4.57 o
   3  -8   8      150.93      149.27        8.47 o
   4  -8   8      775.62      758.38       26.74 o
   5  -8   8       31.31       46.01       10.49 o
   6  -8   8       52.18       56.93       10.40 o
   7  -8   8      102.00       84.96       13.45 o
  -5  -7   8        7.03        1.70        7.77 o
  -4  -7   8      156.27      156.08       16.36 o
  -3  -7   8       54.50       52.45       10.80 o
  -2  -7   8        9.05        0.28        5.94 o
  -1  -7   8       51.59       46.66        5.35 o
   0  -7   8      170.45      174.61        6.55 o
   1  -7   8      358.49      359.31       10.21 o
   2  -7   8       53.90       60.48        4.92 o
   3  -7   8        3.81        3.52        3.45 o
   4  -7   8        4.21        4.92        6.13 o
   5  -7   8      194.66      196.46       14.16 o
   6  -7   8      208.38      199.34       17.48 o
   7  -7   8       50.59       43.16       11.87 o
  -6  -6   8      611.51      646.34       32.75 o
  -5  -6   8      315.75      146.76       20.03 o
  -4  -6   8      939.46      953.34       32.75 o
  -3  -6   8     2264.63     2463.27       74.91 o
  -2  -6   8     1302.34     1236.66       30.11 o
  -1  -6   8       65.81       85.63        4.93 o
   0  -6   8        7.63        3.65        2.58 o
   1  -6   8     1941.09     1895.48       32.24 o
   2  -6   8     1507.90     1502.87       26.05 o
   3  -6   8        0.56        1.29        2.02 o
   4  -6   8       69.89       69.75        8.88 o
   5  -6   8       39.94       43.89        9.32 o
   6  -6   8     1098.76     1064.78       36.19 o
   7  -6   8       -0.91        1.20        4.11 o
   8  -6   8     1031.19      923.31       32.23 o
  -6  -5   8      292.99      256.94       18.54 o
  -5  -5   8       21.79       24.97        7.92 o
  -4  -5   8      164.30      168.95       12.35 o
  -3  -5   8        1.73        0.46        3.35 o
  -2  -5   8       18.79       18.43        5.12 o
  -1  -5   8        2.59        1.52        2.75 o
   0  -5   8      133.88      142.87        5.89 o
   1  -5   8      534.04      531.38       10.37 o
   2  -5   8      717.98      733.03       13.49 o
   3  -5   8       31.46       27.29        4.23 o
   4  -5   8     1460.08     1487.63       25.28 o
   5  -5   8        6.97       14.78        6.37 o
   6  -5   8       56.13       64.51       12.12 o
   7  -5   8        0.99        2.67        5.32 o
   8  -5   8       11.00       18.83       11.62 o
  -7  -4   8      281.38      293.89       22.28 o
  -6  -4   8      196.42      125.84       14.68 o
  -5  -4   8      602.12      593.36       20.02 o
  -4  -4   8      436.00      430.17       16.95 o
  -3  -4   8     1810.95     1678.62       36.46 o
  -2  -4   8     4302.63     4017.54       79.04 o
  -1  -4   8     1174.64     1227.97       16.80 o
   0  -4   8     3127.35     3135.73       47.94 o
   1  -4   8     6910.60     6741.10      121.46 o
   2  -4   8      624.51      758.04       11.45 o
   3  -4   8      727.73      711.01       13.56 o
   4  -4   8     1124.95     1087.10       21.25 o
   5  -4   8     1668.93     1799.84       35.23 o
   6  -4   8       97.33       80.39       11.09 o
   7  -4   8       29.74       31.28       10.67 o
   8  -4   8       28.09       25.71       11.69 o
  -7  -3   8       42.28       48.36       11.88 o
  -6  -3   8        7.45        7.59        7.09 o
  -5  -3   8       18.41       23.08        5.24 o
  -4  -3   8      202.38      209.70       10.57 o
  -3  -3   8       42.11       44.92        5.85 o
  -2  -3   8        1.51        0.70        5.14 o
  -1  -3   8      125.60      129.38        5.03 o
   0  -3   8      704.43      710.04       10.93 o
   1  -3   8      981.07      946.47       15.38 o
   2  -3   8      264.24      274.28        7.13 o
   3  -3   8      143.37      140.33        5.79 o
   4  -3   8      218.18      224.03        8.01 o
   5  -3   8      583.78      614.82       15.04 o
   6  -3   8      141.17      141.22        7.88 o
   7  -3   8      491.40      536.53       26.92 o
   8  -3   8      154.96      146.50       15.44 o
  -8  -2   8      344.98      369.59       20.94 o
  -7  -2   8      -12.02        1.09        7.48 o
  -6  -2   8       54.26       63.48        6.70 o
  -5  -2   8      239.73      257.84       10.20 o
  -4  -2   8       32.85       28.11        6.36 o
  -3  -2   8     1633.93     1691.64       30.25 o
  -2  -2   8      500.67      493.07        8.76 o
  -1  -2   8     2760.12     2848.96       39.40 o
   0  -2   8     5088.23     5101.43       76.54 o
   1  -2   8      301.12      323.59        6.49 o
   2  -2   8      513.66      428.66        9.15 o
   3  -2   8      362.99      399.30        9.33 o
   4  -2   8      106.29      100.62        6.25 o
   5  -2   8     1303.04     1473.07       26.54 o
   6  -2   8      314.08      397.97        9.95 o
   7  -2   8        8.13        9.60        5.97 o
  -8  -1   8        6.09        4.29        7.88 o
  -7  -1   8      665.97      652.36       17.03 o
  -6  -1   8       63.40       55.31        5.23 o
  -5  -1   8     1362.51     1264.60       23.06 o
  -4  -1   8      176.51      187.44        5.71 o
  -3  -1   8       46.60       49.99        3.61 o
  -2  -1   8        2.64        1.85        2.17 o
  -1  -1   8        3.99        1.80        1.96 o
   0  -1   8     2063.66     2068.04       30.03 o
   1  -1   8      529.48      517.46        9.92 o
   2  -1   8      372.61      371.23        8.65 o
   3  -1   8      351.31      360.03        9.91 o
   4  -1   8      291.62      295.87       10.49 o
   5  -1   8     2444.73     2525.04       45.39 o
   6  -1   8      362.83      377.01       11.62 o
   7  -1   8      272.83      271.86       14.13 o
  -8   0   8      123.29      112.03       13.77 o
  -7   0   8      570.18      586.66       16.31 o
  -6   0   8       85.54       83.24        7.53 o
  -5   0   8      153.74      167.30        7.30 o
  -4   0   8      919.37      910.14       16.19 o
  -3   0   8      744.08      868.63       12.37 o
  -2   0   8      189.85      188.55        4.66 o
  -1   0   8      558.88      564.45        8.74 o
   0   0   8      816.59      788.70       12.91 o
   1   0   8     2218.41     2031.78       31.73 o
   2   0   8     1713.19     1717.03       25.60 o
   3   0   8       60.18       59.10        5.29 o
   4   0   8      213.97      218.45        9.18 o
   5   0   8      720.90      690.92       19.09 o
   6   0   8        3.45        7.28        4.71 o
   7   0   8        3.31        0.01        6.05 o
  -8   1   8       19.62       23.37        5.83 o
  -7   1   8      373.06      395.55       13.31 o
  -6   1   8       16.23        6.82        4.08 o
  -5   1   8       33.51       30.61        4.34 o
  -4   1   8        1.78        0.68        3.41 o
  -3   1   8        4.55        2.22        2.01 o
  -2   1   8      676.15      715.35       10.65 o
  -1   1   8     2769.78     2687.30       39.10 o
   0   1   8      981.86     1021.04       15.36 o
   1   1   8      319.28      378.50        7.01 o
   2   1   8     1978.44     2036.18       35.38 o
   3   1   8       65.01       59.79        4.57 o
   4   1   8      487.83      499.70       13.01 o
   5   1   8      755.19      750.87       17.36 o
   6   1   8       21.77       22.64        5.85 o
   7   1   8       82.98       92.39        9.03 o
  -8   2   8       17.51       25.24        5.56 o
  -7   2   8      159.04      161.49        8.39 o
  -6   2   8        6.78        4.08        2.98 o
  -5   2   8       26.40       22.74        4.55 o
  -4   2   8      286.86      286.88        8.74 o
  -3   2   8     1221.12     1164.39       18.00 o
  -2   2   8     1437.27     1283.98       21.06 o
  -1   2   8      979.57      934.63       14.10 o
   0   2   8     2145.92     2030.06       30.66 o
   1   2   8      226.21      197.82        6.42 o
   2   2   8     4374.71     4384.04       69.64 o
   3   2   8      176.98      190.53        7.64 o
   4   2   8     2296.29     2432.42       39.91 o
   5   2   8       73.75       83.11        6.24 o
   6   2   8      120.19      113.92        9.63 o
   7   2   8       21.63       28.26        7.84 o
  -8   3   8      161.88      159.15       11.00 o
  -7   3   8      319.49      337.30       11.38 o
  -6   3   8       -0.11        0.01        2.21 o
  -5   3   8      146.02      149.88        5.76 o
  -4   3   8     1396.94     1432.72       22.98 o
  -3   3   8      512.34      488.72        9.51 o
  -2   3   8     3186.14     3232.30       46.63 o
  -1   3   8       65.30       94.67        3.74 o
   0   3   8       28.47       26.71        4.37 o
   1   3   8       56.11       57.23        6.30 o
   2   3   8     1528.95     1550.95       24.94 o
   3   3   8     1139.64     1182.17       23.15 o
   4   3   8       10.20       11.76        4.26 o
   5   3   8      198.41      210.78        9.59 o
   6   3   8        0.58        0.29        3.21 o
  -8   4   8      495.81      496.81       14.33 o
  -7   4   8      154.27      147.23        8.08 o
  -6   4   8      197.77      153.43        9.94 o
  -5   4   8      749.29      751.09       13.74 o
  -4   4   8      973.87      946.35       16.22 o
  -3   4   8      175.60      177.49        5.28 o
  -2   4   8     1931.12     1735.07       28.89 o
  -1   4   8      599.39      664.06        9.88 o
   0   4   8      611.02      596.44       15.80 o
   1   4   8     1129.21     1170.81       28.86 o
   2   4   8     2934.81     2953.52       48.51 o
   3   4   8      564.65      584.92       12.70 o
   4   4   8        3.11        0.16        4.46 o
   5   4   8      207.42      236.18       11.53 o
   6   4   8       28.28       37.19        7.45 o
  -8   5   8      116.88       99.06        8.86 o
  -7   5   8       -0.04        1.51        2.80 o
  -6   5   8      443.36      452.13       13.48 o
  -5   5   8      131.43      136.53        7.10 o
  -4   5   8     1901.26     1927.07       30.44 o
  -3   5   8       16.59        9.89        3.24 o
  -2   5   8     1629.14     1665.47       25.96 o
  -1   5   8      252.06      244.51       11.61 o
   0   5   8       10.68        5.32        3.68 o
   1   5   8      647.61      667.81       19.65 o
   2   5   8      174.70      173.96        7.68 o
   3   5   8       -0.29        0.18        3.01 o
   4   5   8     1479.12     1499.34       30.33 o
   5   5   8      357.13      383.90       15.36 o
  -8   6   8       67.10       56.25        7.54 o
  -7   6   8      154.55      132.04        8.56 o
  -6   6   8       55.24       24.80        6.14 o
  -5   6   8      450.45      444.47       10.78 o
  -4   6   8      356.29      355.78        8.75 o
  -3   6   8       87.69       83.48        5.05 o
  -2   6   8       86.87       75.65        4.89 o
  -1   6   8      158.87      176.91       10.21 o
   0   6   8       36.70       30.90        6.11 o
   1   6   8        0.63        4.51        5.13 o
   2   6   8     1414.69     1438.87       39.33 o
   3   6   8      415.38      435.01       15.61 o
   4   6   8       10.23        6.65        5.94 o
   5   6   8      109.54      109.12       16.26 o
  -8   7   8       87.46       94.77        7.60 o
  -7   7   8     1471.28     1469.20       29.81 o
  -6   7   8        5.01        9.18        4.67 o
  -5   7   8     1551.83     1505.39       27.55 o
  -4   7   8     1093.62     1087.70       19.66 o
  -3   7   8      378.51      387.85        8.76 o
  -2   7   8     2967.38     3128.92       49.21 o
  -1   7   8       89.88      123.33        8.07 o
   0   7   8      318.89      345.04       16.10 o
   1   7   8     2709.01     2718.20       69.65 o
   2   7   8       93.02      111.46       14.55 o
   3   7   8       12.61       13.48        7.91 o
   4   7   8       88.52       81.29       13.49 o
  -8   8   8       34.73       32.74       12.48 o
  -7   8   8      156.53      160.35        8.85 o
  -6   8   8      217.00      219.98       10.11 o
  -5   8   8      126.81      111.40        7.63 o
  -4   8   8      105.38      116.48        6.12 o
  -3   8   8     1990.62     2010.36       32.15 o
  -2   8   8       66.68       72.07        5.02 o
  -1   8   8        2.14        0.85        5.18 o
   0   8   8      792.56      837.67       23.98 o
   1   8   8        7.07        4.92        7.72 o
   2   8   8       89.36       84.10       14.94 o
   3   8   8       93.73      101.52       13.99 o
   4   8   8       63.37       72.69       19.09 o
  -7   9   8      444.43      420.95       14.94 o
  -6   9   8      174.10      185.27        8.97 o
  -5   9   8       56.73       46.48        7.14 o
  -4   9   8       -0.68        0.08        2.19 o
  -3   9   8       24.35       24.71        4.88 o
  -2   9   8      121.38      107.08        6.64 o
  -1   9   8      173.17      164.56       12.17 o
   0   9   8        1.89        0.40        7.80 o
   1   9   8      343.59      359.10       18.26 o
   2   9   8        3.26        0.09        7.53 o
   3   9   8       52.79       44.22       11.02 o
  -7  10   8      409.80      405.19       17.59 o
  -6  10   8      480.11      456.80       14.42 o
  -5  10   8      172.79      166.47       11.48 o
  -4  10   8       15.71       15.45        5.45 o
  -3  10   8       55.68       51.76        5.21 o
  -2  10   8       11.41        7.13        5.57 o
  -1  10   8      520.88      542.33       21.03 o
   0  10   8       57.81       52.27       12.48 o
   1  10   8       52.59       56.23       16.31 o
   2  10   8       53.51       54.88       20.00 o
  -6  11   8      163.01      177.79       12.24 o
  -5  11   8     1038.77      966.15       23.36 o
  -4  11   8      499.30      517.26       16.43 o
  -3  11   8        3.00        0.00        8.16 o
  -2  11   8      844.62      901.70       32.06 o
  -1  11   8      186.61      184.25       17.83 o
   0  11   8       36.95       42.29       17.04 o
   1  11   8       54.14       44.67       16.38 o
  -5  12   8      102.51       93.93       12.70 o
  -4  12   8        6.67       10.17        7.56 o
  -3  12   8      226.59      218.82       14.17 o
  -2  12   8      107.31       95.71       12.63 o
  -1  12   8      349.97      309.35       27.56 o
   1 -13   9       49.87       32.67        9.25 o
   2 -13   9       97.21       99.24        9.35 o
   3 -13   9       25.92       23.83       11.50 o
  -1 -12   9      134.37      101.57       19.59 o
   0 -12   9        6.00        7.15        6.53 o
   1 -12   9      227.36      241.23       10.86 o
   2 -12   9       36.91       21.11        7.57 o
   3 -12   9        4.20        5.94        5.68 o
   4 -12   9      228.50      240.64       17.28 o
   5 -12   9      298.16      269.54       29.87 o
  -2 -11   9      135.86      107.31       18.84 o
  -1 -11   9       82.03       25.29       12.65 o
   0 -11   9      516.17      481.07       15.88 o
   1 -11   9        3.76        1.92        4.80 o
   2 -11   9      142.04      118.16       10.13 o
   3 -11   9       91.61       96.61        8.77 o
   4 -11   9      441.77      463.88       20.70 o
   5 -11   9      169.15      191.57       17.86 o
   6 -11   9      122.64      140.63       13.09 o
  -3 -10   9      144.35      131.04       20.01 o
  -2 -10   9      110.67      122.84       14.71 o
  -1 -10   9      566.35      473.15       22.09 o
   0 -10   9      326.78      331.20       14.54 o
   1 -10   9      672.04      680.83       16.40 o
   2 -10   9      955.95      988.12       21.85 o
   3 -10   9       66.83       63.94        8.16 o
   4 -10   9       -2.71        0.07        4.91 o
   5 -10   9      990.11      953.94       29.90 o
   6 -10   9      120.22      141.57       13.22 o
  -4  -9   9       24.38       23.23        9.96 o
  -3  -9   9       78.51       78.12       14.50 o
  -2  -9   9       69.29       64.67       11.67 o
  -1  -9   9       34.75       36.57        5.10 o
   0  -9   9       21.67       15.60        3.96 o
   1  -9   9       67.85       61.57        5.37 o
   2  -9   9       91.08       99.71        8.36 o
   3  -9   9      605.07      622.31       16.94 o
   4  -9   9      378.93      398.32       12.91 o
   5  -9   9      138.48      118.90       17.22 o
   6  -9   9      162.97      157.85       11.41 o
   7  -9   9      255.18      248.02       16.93 o
  -5  -8   9        3.29        5.17        9.46 o
  -4  -8   9        3.62        6.66       10.16 o
  -3  -8   9       51.32       17.92       10.43 o
  -2  -8   9      101.38       94.24        8.52 o
  -1  -8   9      463.65      489.09       12.12 o
   0  -8   9     1380.55     1399.88       24.18 o
   1  -8   9       38.56       22.39        6.02 o
   2  -8   9       91.37      103.46        7.07 o
   3  -8   9     2028.06     2037.67       36.14 o
   4  -8   9       -0.61        0.77        4.70 o
   5  -8   9       20.42       21.82        6.92 o
   6  -8   9      127.22      124.61       15.18 o
   7  -8   9      261.29      260.54       18.80 o
  -5  -7   9        4.21        4.98        8.43 o
  -4  -7   9       10.46        9.00        8.10 o
  -3  -7   9        3.46        0.21        6.17 o
  -2  -7   9       45.15       47.67        6.95 o
  -1  -7   9        9.66        8.76        4.36 o
   0  -7   9        6.58        6.38        3.51 o
   1  -7   9       74.69       76.19        6.08 o
   2  -7   9      807.40      822.94       17.85 o
   3  -7   9      158.52      153.68        9.07 o
   4  -7   9      980.08      985.00       27.54 o
   5  -7   9      299.31      308.88       16.88 o
   6  -7   9      585.57      558.60       23.10 o
   7  -7   9       61.90       68.04       12.05 o
  -6  -6   9       97.78       27.99       16.63 o
  -5  -6   9       23.49       20.79        9.22 o
  -4  -6   9      313.85      289.78       15.37 o
  -3  -6   9    10242.80     9953.49      230.61 o
  -2  -6   9     1235.51     1115.00       35.50 o
  -1  -6   9      352.41      371.94        8.42 o
   0  -6   9      159.74      164.57        6.24 o
   1  -6   9      376.71      337.01        9.65 o
   2  -6   9     1932.16     1899.98       32.71 o
   3  -6   9      984.04      996.69       17.22 o
   4  -6   9     5266.73     5532.39       88.18 o
   5  -6   9      738.32      702.17       22.90 o
   6  -6   9       -0.38        0.30        6.32 o
   7  -6   9      204.19      200.44       19.40 o
  -6  -5   9      168.40      138.66       17.01 o
  -5  -5   9       -0.02        0.50        3.21 o
  -4  -5   9      101.47       96.84       10.63 o
  -3  -5   9       -0.54        0.27        3.36 o
  -2  -5   9        4.97        2.87        5.20 o
  -1  -5   9       10.46        9.65        3.03 o
   0  -5   9       45.89       46.54        3.77 o
   1  -5   9       56.59       56.85        4.63 o
   2  -5   9     1070.60     1116.37       17.64 o
   3  -5   9       51.99       46.36        5.48 o
   4  -5   9      699.45      734.10       17.33 o
   5  -5   9      194.67      207.84       11.88 o
   6  -5   9      197.33      202.86       16.43 o
   7  -5   9        5.68        3.97        8.83 o
  -7  -4   9       59.10       46.69       10.58 o
  -6  -4   9      226.21      221.26       15.93 o
  -5  -4   9      280.10      277.62       13.32 o
  -4  -4   9      739.66      726.08       21.89 o
  -3  -4   9     1121.60     1075.37       25.62 o
  -2  -4   9     1178.47     1164.44       23.54 o
  -1  -4   9     1262.70     1246.62       19.36 o
   0  -4   9        1.18        0.00        4.46 o
   1  -4   9     3329.14     3118.08       52.39 o
   2  -4   9      652.11      775.12       12.57 o
   3  -4   9       49.06       46.88        4.26 o
   4  -4   9     1622.72     1631.58       29.97 o
   5  -4   9       22.27       33.22        4.26 o
   6  -4   9      279.17      269.11       12.61 o
   7  -4   9       15.41       14.17        9.53 o
  -7  -3   9        9.22        8.71        7.41 o
  -6  -3   9      252.26      265.65       13.03 o
  -5  -3   9       34.19       32.72        7.35 o
  -4  -3   9      191.39      192.93        9.06 o
  -3  -3   9      234.77      239.65        9.90 o
  -2  -3   9      328.57      324.37       10.27 o
  -1  -3   9       96.76       89.78        4.60 o
   0  -3   9        0.27        0.02        1.83 o
   1  -3   9       10.59       11.84        2.82 o
   2  -3   9      832.41      893.37       14.74 o
   3  -3   9        4.21        3.21        3.39 o
   4  -3   9      168.83      172.83        9.52 o
   5  -3   9      106.64      111.86        6.82 o
   6  -3   9      209.91      232.78       11.10 o
   7  -3   9     1971.12     1865.15       55.51 o
  -7  -2   9      654.76      648.40       26.44 o
  -6  -2   9      549.74      588.96       14.44 o
  -5  -2   9      183.19      165.98       11.35 o
  -4  -2   9      138.83      135.59        9.09 o
  -3  -2   9       12.48       14.17        4.52 o
  -2  -2   9       36.34       38.46        3.22 o
  -1  -2   9     1454.32     1552.56       21.75 o
   0  -2   9      751.84      740.35       13.14 o
   1  -2   9      555.22      419.20       11.52 o
   2  -2   9     1477.92     1435.59       23.57 o
   3  -2   9       66.35       79.23        5.92 o
   4  -2   9        6.89        9.79        4.02 o
   5  -2   9        2.81        0.82        4.35 o
   6  -2   9      196.58      222.05       10.83 o
   7  -2   9      444.17      374.68       23.82 o
  -8  -1   9       90.21       88.35       12.82 o
  -7  -1   9       79.67       80.99        9.88 o
  -6  -1   9       90.32       92.64        7.00 o
  -5  -1   9     2001.23     2028.88       32.29 o
  -4  -1   9        3.78        0.82        2.63 o
  -3  -1   9      922.78      982.26       14.33 o
  -2  -1   9      496.51      526.55        7.82 o
  -1  -1   9      336.67      332.25        6.82 o
   0  -1   9        4.58        2.03        1.98 o
   1  -1   9       47.65       44.93        3.07 o
   2  -1   9      817.79      823.29       13.52 o
   3  -1   9       59.69       61.84        4.31 o
   4  -1   9      535.21      533.92       12.58 o
   5  -1   9      199.14      207.79        9.27 o
   6  -1   9      287.47      303.50       12.61 o
   7  -1   9     1203.60     1266.91       30.00 o
  -8   0   9       70.51       81.04       11.07 o
  -7   0   9       35.66       20.30        5.35 o
  -6   0   9      133.16      140.39        6.84 o
  -5   0   9      317.31      322.78        9.85 o
  -4   0   9      287.56      281.27        7.96 o
  -3   0   9       22.33       18.49        2.96 o
  -2   0   9        7.39        2.78        2.23 o
  -1   0   9     5308.86     5311.89       82.14 o
   0   0   9      122.71      104.93        5.21 o
   1   0   9     1525.16     1453.55       24.01 o
   2   0   9        5.79        4.94        3.16 o
   3   0   9      981.01      992.78       17.39 o
   4   0   9      279.61      275.31        8.87 o
   5   0   9        4.83        0.49        4.31 o
   6   0   9        3.97        2.31        4.40 o
   7   0   9       27.88       23.02        8.92 o
  -8   1   9      115.64      119.20        8.22 o
  -7   1   9      191.51      194.16        7.79 o
  -6   1   9      178.14      180.60        6.95 o
  -5   1   9      629.57      673.63       14.50 o
  -4   1   9      219.17      209.27        6.46 o
  -3   1   9        1.36        0.02        3.80 o
  -2   1   9      838.79      794.29       13.75 o
  -1   1   9       19.80        8.75        2.69 o
   0   1   9     1881.97     1910.71       26.91 o
   1   1   9     1044.73     1048.72       16.42 o
   2   1   9       88.12       90.59        5.74 o
   3   1   9      194.55      204.53        8.45 o
   4   1   9     1060.05     1139.43       21.03 o
   5   1   9      727.64      757.94       18.39 o
   6   1   9       27.99       25.45        6.85 o
   7   1   9       20.70       34.72        7.50 o
  -8   2   9       63.31       56.16        7.26 o
  -7   2   9     1264.85     1279.85       23.84 o
  -6   2   9       27.32       27.11        5.67 o
  -5   2   9        3.13        0.04        3.76 o
  -4   2   9     1576.41     1590.40       24.19 o
  -3   2   9      197.88      160.43        5.30 o
  -2   2   9     1861.49     1797.87       28.68 o
  -1   2   9       37.74       50.75        3.32 o
   0   2   9     1204.02     1283.79       18.17 o
   1   2   9      123.36      116.55        5.27 o
   2   2   9     2353.74     2404.15       36.94 o
   3   2   9      376.50      426.09       12.65 o
   4   2   9      159.28      158.43        8.32 o
   5   2   9       16.39       17.12        5.10 o
   6   2   9      269.33      263.63       13.13 o
  -8   3   9       64.62       52.98        7.20 o
  -7   3   9     1127.06     1125.09       25.60 o
  -6   3   9      151.90      149.27        8.35 o
  -5   3   9      113.54      117.89        6.61 o
  -4   3   9       60.38       58.64        4.88 o
  -3   3   9        2.04        3.05        2.69 o
  -2   3   9     1817.56     1920.74       27.45 o
  -1   3   9       32.54       29.23        2.87 o
   0   3   9      787.75      861.98       17.89 o
   1   3   9     1061.03     1122.80       23.63 o
   2   3   9      529.42      538.27       12.44 o
   3   3   9      234.13      243.51        9.22 o
   4   3   9      183.47      178.17        9.05 o
   5   3   9      146.78      132.50       10.94 o
   6   3   9        9.10        9.44        6.41 o
  -8   4   9      378.33      411.97       15.08 o
  -7   4   9      280.30      258.70       11.52 o
  -6   4   9     1620.93     1591.11       29.17 o
  -5   4   9      346.44      332.32       11.43 o
  -4   4   9       51.55       45.87        5.00 o
  -3   4   9       51.12       47.67        3.87 o
  -2   4   9       28.52       37.11        2.72 o
  -1   4   9      243.98      212.78        8.75 o
   0   4   9     1239.22     1249.12       27.32 o
   1   4   9      414.85      373.47       16.96 o
   2   4   9        5.92        2.98        4.66 o
   3   4   9       35.21       38.81        5.12 o
   4   4   9      266.59      285.79       12.96 o
   5   4   9       25.74       22.58        6.54 o
   6   4   9      110.05      114.13       12.67 o
  -8   5   9      340.25      370.63       12.98 o
  -7   5   9        1.14        4.69        7.62 o
  -6   5   9       55.99       56.51        5.17 o
  -5   5   9     1667.43     1695.68       28.45 o
  -4   5   9     2200.00     2234.07       34.86 o
  -3   5   9     2469.47     2502.36       36.94 o
  -2   5   9     4382.19     4462.88       69.85 o
  -1   5   9      345.77      369.53       11.32 o
   0   5   9       70.10       79.05        8.97 o
   1   5   9      348.41      349.14       18.66 o
   2   5   9       15.39       15.15        6.66 o
   3   5   9      656.42      686.99       16.75 o
   4   5   9       57.89       41.05        7.89 o
   5   5   9       22.74       21.25       10.09 o
  -8   6   9       29.08       25.02        8.36 o
  -7   6   9        1.74        1.17        5.71 o
  -6   6   9        4.75        0.24        5.16 o
  -5   6   9     2710.93     2768.28       46.78 o
  -4   6   9      523.24      531.80       12.19 o
  -3   6   9      160.18      198.72        7.49 o
  -2   6   9      265.18      258.38        7.03 o
  -1   6   9      310.07      324.98       14.36 o
   0   6   9        4.64        3.55        5.78 o
   1   6   9     3875.75     3909.49       87.27 o
   2   6   9        6.15        2.70        7.92 o
   3   6   9     1112.68     1095.48       29.55 o
   4   6   9      190.33      199.85       16.63 o
   5   6   9      423.48      440.14       29.18 o
  -8   7   9      131.48      140.70       10.95 o
  -7   7   9       28.61       12.91        6.08 o
  -6   7   9      119.22      123.53        7.96 o
  -5   7   9      711.16      705.09       18.37 o
  -4   7   9       -1.13        0.70        6.51 o
  -3   7   9       14.22       21.05        3.62 o
  -2   7   9      142.89      146.29        7.18 o
  -1   7   9        6.72        9.69        6.23 o
   0   7   9      350.73      386.84       15.32 o
   1   7   9       13.30       19.63        7.02 o
   2   7   9        0.30        3.91        5.98 o
   3   7   9      147.34      145.63       18.45 o
   4   7   9       65.82       60.49       11.97 o
  -8   8   9      178.48      169.67       17.47 o
  -7   8   9      264.76      236.54       14.24 o
  -6   8   9        2.81        3.65        3.88 o
  -5   8   9      192.41      194.03        8.78 o
  -4   8   9        5.19        3.46        5.84 o
  -3   8   9      315.37      311.65        9.43 o
  -2   8   9      394.28      437.73       18.56 o
  -1   8   9      163.60      194.06       12.87 o
   0   8   9      429.45      465.61       19.75 o
   1   8   9      480.81      460.65       18.44 o
   2   8   9        4.62        4.19        9.09 o
   3   8   9      394.30      403.90       22.07 o
  -7   9   9      203.80      196.70       11.31 o
  -6   9   9      213.19      211.75       10.61 o
  -5   9   9      436.96      435.06       14.15 o
  -4   9   9       27.63       30.84        4.24 o
  -3   9   9        0.63        0.08        3.72 o
  -2   9   9      332.66      348.65       14.78 o
  -1   9   9      399.61      418.05       18.85 o
   0   9   9      465.44      458.07       24.06 o
   1   9   9      496.57      544.71       23.23 o
   2   9   9       -0.83        3.28        6.11 o
  -7  10   9       -1.59        1.01        6.12 o
  -6  10   9      323.71      285.38       12.55 o
  -5  10   9       45.31       49.20        7.49 o
  -4  10   9      525.97      471.72       14.66 o
  -3  10   9      197.59      196.97       11.64 o
  -2  10   9        6.45        3.46        6.60 o
  -1  10   9        0.03        0.28        5.32 o
   0  10   9       18.92       14.01       14.07 o
   1  10   9      116.48      121.01       18.65 o
  -6  11   9        2.73        0.14        5.26 o
  -5  11   9       -1.16        2.85        5.75 o
  -4  11   9       65.81       56.37       11.16 o
  -3  11   9       66.50       67.63        8.68 o
  -2  11   9      501.59      497.60       28.45 o
  -1  11   9      108.88       71.25       20.02 o
   0  11   9      708.89      757.90       31.52 o
  -4  12   9        4.96        6.91        9.35 o
  -3  12   9       24.94       19.98       12.31 o
  -2  12   9       12.10        8.32       12.76 o
  -1 -12  10      267.94      279.33       23.13 o
   0 -12  10       25.12       22.65       11.82 o
   1 -12  10       42.05       59.52        7.21 o
   2 -12  10      406.05      429.15       15.83 o
   3 -12  10      161.36      189.77       10.70 o
   4 -12  10       24.96       22.28        9.57 o
  -2 -11  10       21.29       22.64       11.48 o
  -1 -11  10      322.43      315.90       16.84 o
   0 -11  10      467.22      455.10       14.70 o
   1 -11  10       13.49       14.21        6.26 o
   2 -11  10      623.52      640.41       17.20 o
   3 -11  10       32.71       27.50        9.03 o
   4 -11  10       -0.15        0.08        4.69 o
   5 -11  10      131.07      137.27       16.48 o
  -3 -10  10        3.94        3.91        9.74 o
  -2 -10  10      212.23      191.22       20.34 o
  -1 -10  10       91.17       59.58       13.97 o
   0 -10  10      404.21      422.99       13.81 o
   1 -10  10      610.52      611.60       16.37 o
   2 -10  10        6.57        8.74        5.82 o
   3 -10  10      980.65     1036.12       24.37 o
   4 -10  10      234.94      258.86       17.44 o
   5 -10  10      509.42      528.33       22.76 o
   6 -10  10       18.29       20.81        8.66 o
  -4  -9  10       61.07       61.33       14.80 o
  -3  -9  10       69.02       65.73       13.91 o
  -2  -9  10       25.25       23.96       10.97 o
  -1  -9  10       82.41       85.91        5.85 o
   0  -9  10       12.77       12.54        4.23 o
   1  -9  10      161.89      159.37        7.76 o
   2  -9  10      137.43      142.17       10.04 o
   3  -9  10      213.56      220.72        9.94 o
   4  -9  10       52.35       51.15        6.92 o
   5  -9  10      181.62      199.19       14.89 o
   6  -9  10      260.91      240.31       15.29 o
  -5  -8  10      175.60      154.43       19.62 o
  -4  -8  10      254.99      256.37       26.60 o
  -3  -8  10       14.00        3.32        4.36 o
  -2  -8  10       12.65        5.77        7.00 o
  -1  -8  10      111.11      118.43        6.54 o
   0  -8  10      379.74      351.83       10.88 o
   1  -8  10      699.91      714.25       17.54 o
   2  -8  10      129.72      134.90        8.16 o
   3  -8  10      398.41      428.01       14.74 o
   4  -8  10      500.17      527.53       15.60 o
   5  -8  10      404.45      384.01       20.46 o
   6  -8  10      294.19      297.41       20.04 o
   7  -8  10       -3.47        0.41        6.44 o
  -5  -7  10       19.24       21.08       11.20 o
  -4  -7  10        3.30        1.80        8.53 o
  -3  -7  10       -1.13        0.54        7.72 o
  -2  -7  10        2.97        0.28        6.32 o
  -1  -7  10        9.42       10.48        3.48 o
   0  -7  10       91.93       93.29        6.36 o
   1  -7  10      211.18      213.46       10.75 o
   2  -7  10      278.21      280.18       10.12 o
   3  -7  10      124.80      132.76        9.73 o
   4  -7  10       56.12       57.20        7.40 o
   5  -7  10      120.40      129.64       11.94 o
   6  -7  10      221.25      226.20       14.07 o
   7  -7  10      233.97      192.26       22.13 o
  -6  -6  10      124.41      109.51       17.23 o
  -5  -6  10       77.85       71.96       13.75 o
  -4  -6  10       52.59       51.24       10.00 o
  -3  -6  10     3188.42     3075.00       74.97 o
  -2  -6  10     4384.05     4390.29       89.13 o
  -1  -6  10      364.94      382.22       10.56 o
   0  -6  10      919.23      866.99       16.98 o
   1  -6  10      164.63      174.81        7.40 o
   2  -6  10       99.79       98.38        6.34 o
   3  -6  10        5.10        4.27        3.51 o
   4  -6  10       16.79       25.58        6.28 o
   5  -6  10       19.10       19.34        9.01 o
   6  -6  10        4.67        0.42        8.55 o
   7  -6  10      434.51      413.98       23.35 o
  -6  -5  10       24.63       23.23       10.55 o
  -5  -5  10       39.06       34.57        9.71 o
  -4  -5  10      246.10      262.81       14.58 o
  -3  -5  10       -1.79        0.56        6.29 o
  -2  -5  10        5.16        5.42        4.20 o
  -1  -5  10       29.42       31.59        3.20 o
   0  -5  10       74.72       74.28        4.17 o
   1  -5  10       35.48       37.00        4.91 o
   2  -5  10      103.67      109.65        5.92 o
   3  -5  10        6.25        3.08        3.23 o
   4  -5  10      870.21      895.72       19.96 o
   5  -5  10       16.64       19.37        9.88 o
   6  -5  10      513.92      544.95       19.28 o
   7  -5  10       45.83       43.14       13.20 o
  -7  -4  10       67.24       74.15       12.32 o
  -6  -4  10      297.67      317.76       23.61 o
  -5  -4  10      275.46      263.35       16.54 o
  -4  -4  10     1257.10     1252.26       31.93 o
  -3  -4  10     2640.15     2579.64       55.00 o
  -2  -4  10      489.07      524.10       15.08 o
  -1  -4  10      970.07      991.71       17.50 o
   0  -4  10       10.65        8.94        2.67 o
   1  -4  10       56.06       29.57        4.89 o
   2  -4  10      183.51      201.22        5.67 o
   3  -4  10      878.78      866.56       16.58 o
   4  -4  10     3792.91     4037.06       62.44 o
   5  -4  10       52.46       45.97        7.25 o
   6  -4  10       95.34      101.96       10.08 o
   7  -4  10      112.57      109.20       16.47 o
  -7  -3  10       19.37       17.02        9.57 o
  -6  -3  10      348.05      306.27       16.88 o
  -5  -3  10       11.53       14.43        6.82 o
  -4  -3  10        4.91        7.38        4.95 o
  -3  -3  10      187.92      188.49        9.00 o
  -2  -3  10        2.54        1.27        2.82 o
  -1  -3  10      199.31      195.88        6.24 o
   0  -3  10      311.53      310.13        7.05 o
   1  -3  10      405.81      400.03        8.63 o
   2  -3  10      226.70      237.36        7.40 o
   3  -3  10     1604.29     1564.01       28.15 o
   4  -3  10     1529.27     1600.45       27.30 o
   5  -3  10       36.47       42.25        6.82 o
   6  -3  10       84.92       80.11        8.45 o
   7  -3  10      319.06      303.25       22.30 o
  -7  -2  10      445.37      435.37       23.98 o
  -6  -2  10     1448.38     1418.48       37.80 o
  -5  -2  10      583.73      586.93       18.29 o
  -4  -2  10     1193.52     1245.84       25.31 o
  -3  -2  10      642.96      640.35       14.55 o
  -2  -2  10        3.26        0.84        2.64 o
  -1  -2  10       14.64       10.53        2.86 o
   0  -2  10     2838.01     2716.83       42.39 o
   1  -2  10     5961.49     5567.97      105.61 o
   2  -2  10      348.79      369.59       10.17 o
   3  -2  10     1358.72     1369.96       23.51 o
   4  -2  10       28.75       31.02        4.57 o
   5  -2  10       15.72       18.82        5.23 o
   6  -2  10       89.42       90.78        8.99 o
   7  -2  10       51.49       49.12       13.07 o
  -8  -1  10       57.55       55.26        9.99 o
  -7  -1  10       39.30       40.01        8.20 o
  -6  -1  10       25.05       29.94        5.08 o
  -5  -1  10      193.37      189.65        9.82 o
  -4  -1  10       92.08       85.69        4.79 o
  -3  -1  10      932.22      989.27       15.55 o
  -2  -1  10      478.80      500.19       11.05 o
  -1  -1  10       93.31       96.00        4.59 o
   0  -1  10     1557.66     1493.26       23.98 o
   1  -1  10      588.48      618.09       10.34 o
   2  -1  10      392.32      416.84        8.40 o
   3  -1  10      961.29      999.12       18.78 o
   4  -1  10      387.43      441.30       12.44 o
   5  -1  10        5.76        4.41        4.97 o
   6  -1  10      152.15      168.24       10.14 o
   7  -1  10      811.85      853.85       21.64 o
  -8   0  10       30.35       33.82       10.28 o
  -7   0  10      233.94      242.43       12.58 o
  -6   0  10       65.40       70.36        6.67 o
  -5   0  10      332.27      335.78        9.97 o
  -4   0  10      190.48      198.16        6.53 o
  -3   0  10       53.05       37.03        3.42 o
  -2   0  10      143.08      118.26        5.15 o
  -1   0  10     5516.97     5364.13       86.48 o
   0   0  10      474.50      456.54        8.63 o
   1   0  10      553.64      646.37       10.86 o
   2   0  10      327.55      313.14        8.51 o
   3   0  10     2124.78     2175.92       36.84 o
   4   0  10     1651.41     1824.54       30.48 o
   5   0  10      246.83      298.24       11.31 o
   6   0  10       28.16       30.14        7.85 o
   7   0  10      332.02      342.02       16.07 o
  -8   1  10        0.41        0.06        4.31 o
  -7   1  10       21.77       27.16        6.74 o
  -6   1  10      178.29      191.66        7.66 o
  -5   1  10     1294.14     1321.67       22.66 o
  -4   1  10        4.31        6.09        3.37 o
  -3   1  10     2379.88     2364.66       36.05 o
  -2   1  10      591.88      588.56       11.80 o
  -1   1  10      248.02      252.09        6.33 o
   0   1  10      544.01      542.80       10.35 o
   1   1  10       34.55       35.22        4.32 o
   2   1  10     1407.84     1437.79       24.03 o
   3   1  10      407.93      430.88        9.97 o
   4   1  10      318.57      307.94       12.88 o
   5   1  10       67.04       71.11        8.89 o
   6   1  10      472.29      470.05       17.20 o
  -8   2  10      196.40      204.09       12.13 o
  -7   2  10       10.39       12.40        5.47 o
  -6   2  10      114.08      108.93        7.25 o
  -5   2  10      189.40      176.41        6.63 o
  -4   2  10      340.21      360.88        8.77 o
  -3   2  10      240.27      248.13        6.19 o
  -2   2  10     2944.12     2774.39       45.22 o
  -1   2  10      218.35      249.11        6.42 o
   0   2  10      124.34      113.38        5.52 o
   1   2  10        4.91        1.04        4.11 o
   2   2  10     2645.66     2723.57       42.56 o
   3   2  10      934.79      933.54       22.21 o
   4   2  10       14.29       24.96        4.62 o
   5   2  10       96.18      122.05        8.06 o
   6   2  10      131.64      134.16       11.34 o
  -8   3  10      179.11      211.87        9.84 o
  -7   3  10       75.29       81.48        7.68 o
  -6   3  10     2629.58     2625.77       51.57 o
  -5   3  10     1973.52     1990.75       32.06 o
  -4   3  10        6.28        4.64        3.09 o
  -3   3  10       11.21        9.62        2.83 o
  -2   3  10      447.87      432.05        9.79 o
  -1   3  10      848.42      911.32       13.76 o
   0   3  10     1414.33     1455.67       28.53 o
   1   3  10      138.28      158.51       11.45 o
   2   3  10      202.51      191.00        8.19 o
   3   3  10      342.37      343.69       12.14 o
   4   3  10      856.75      828.71       20.78 o
   5   3  10       22.63       23.52        7.38 o
   6   3  10      157.88      164.00       11.07 o
  -8   4  10      234.13      231.37       10.62 o
  -7   4  10      566.27      567.11       14.78 o
  -6   4  10      211.72      198.72       12.46 o
  -5   4  10      146.14      152.04        7.35 o
  -4   4  10      164.06      153.39        7.55 o
  -3   4  10       83.31       91.54        5.15 o
  -2   4  10      126.42      144.27        5.25 o
  -1   4  10        0.50        0.61        3.53 o
   0   4  10        1.13        3.61        6.00 o
   1   4  10       17.56       10.84        6.17 o
   2   4  10      238.08      246.70       15.14 o
   3   4  10        1.94        0.22        3.67 o
   4   4  10      118.56      127.57        8.08 o
   5   4  10      170.84      171.77       11.09 o
  -8   5  10      803.84      805.24       22.01 o
  -7   5  10      182.25      179.21        8.50 o
  -6   5  10      190.05      195.66        8.92 o
  -5   5  10       36.22       35.46        5.80 o
  -4   5  10      292.63      308.48        9.12 o
  -3   5  10     4450.84     4466.10       68.33 o
  -2   5  10     1254.70     1245.30       22.63 o
  -1   5  10      323.64      361.02       12.91 o
   0   5  10     3697.35     3764.85       79.31 o
   1   5  10     1812.06     1732.14       46.99 o
   2   5  10      113.84      107.93       14.67 o
   3   5  10        5.70        3.79        3.60 o
   4   5  10      140.99      142.00       15.54 o
   5   5  10        3.70        1.18        6.79 o
  -8   6  10      120.90      119.66        9.45 o
  -7   6  10      117.27      114.97       10.25 o
  -6   6  10      429.28      418.69       13.12 o
  -5   6  10      395.70      399.94       12.50 o
  -4   6  10       68.49       69.28        5.92 o
  -3   6  10       99.23      110.87        6.20 o
  -2   6  10       61.25       60.85        6.93 o
  -1   6  10       32.30       32.50        5.71 o
   0   6  10      316.81      284.17       16.05 o
   1   6  10       -1.20        1.25        9.84 o
   2   6  10       71.57       68.21       12.31 o
   3   6  10      557.31      548.01       26.01 o
   4   6  10      114.72      115.95       11.73 o
  -8   7  10      121.53      111.66       11.66 o
  -7   7  10      327.92      330.84       13.05 o
  -6   7  10      135.19      126.32        8.77 o
  -5   7  10     1100.32     1116.75       20.46 o
  -4   7  10      129.81      141.54        7.39 o
  -3   7  10      541.59      577.35       13.00 o
  -2   7  10     2052.86     2121.08       46.02 o
  -1   7  10       28.52       28.10        7.70 o
   0   7  10      262.79      280.88       15.22 o
   1   7  10        1.89        0.25        8.44 o
   2   7  10      219.12      204.67       15.49 o
   3   7  10      427.23      422.88       25.22 o
   4   7  10       51.67       45.59       12.68 o
  -7   8  10      744.60      706.76       21.89 o
  -6   8  10      386.67      383.58       12.65 o
  -5   8  10       54.21       59.56        6.34 o
  -4   8  10       12.43       11.36        4.90 o
  -3   8  10      378.38      408.19       10.88 o
  -2   8  10      150.85      174.84       12.47 o
  -1   8  10        2.82        1.61        6.62 o
   0   8  10        5.99        1.35        7.50 o
   1   8  10      231.06      225.58       19.73 o
   2   8  10       57.44       57.04       11.72 o
   3   8  10      462.14      466.86       25.89 o
  -7   9  10        1.64        5.03       12.63 o
  -6   9  10      173.85      177.89       11.72 o
  -5   9  10     1218.30     1210.19       25.86 o
  -4   9  10       56.63       58.40        7.26 o
  -3   9  10       44.50       33.85        5.58 o
  -2   9  10        2.79        1.32        4.46 o
  -1   9  10       16.52       17.85        9.78 o
   0   9  10     1001.29     1018.61       34.65 o
   1   9  10      454.03      489.16       33.53 o
   2   9  10      147.11      158.66       17.56 o
  -6  10  10       15.66       14.33        6.63 o
  -5  10  10       10.46        9.20        4.85 o
  -4  10  10      501.79      520.33       17.39 o
  -3  10  10       82.43       86.53       11.61 o
  -2  10  10       54.39       50.92       11.12 o
  -1  10  10      177.63      183.51       17.59 o
   0  10  10      218.13      204.45       17.12 o
   1  10  10      251.34      239.26       26.44 o
  -5  11  10        2.29        0.61        6.49 o
  -4  11  10       32.52       36.73        8.51 o
  -3  11  10       -1.47        0.34        8.68 o
  -2  11  10      397.96      431.01       19.11 o
  -1  11  10       23.78       25.67       10.02 o
   0  11  10      631.85      635.05       49.12 o
   0 -12  11       54.41       62.27       16.88 o
   1 -12  11      525.41      585.37       18.35 o
   2 -12  11      112.61      111.27       10.39 o
   3 -12  11      230.81      228.71       21.01 o
   4 -12  11       51.41       44.56       12.88 o
  -2 -11  11        4.43        2.83       10.42 o
  -1 -11  11      173.90      172.44       18.47 o
   0 -11  11      160.81      153.02       10.23 o
   1 -11  11       79.24       90.72        8.13 o
   2 -11  11      880.13      924.46       22.20 o
   3 -11  11      433.92      481.67       17.76 o
   4 -11  11       -1.33        0.04       19.79 o
   5 -11  11       31.01       29.12       11.30 o
  -3 -10  11      102.54      102.83       19.80 o
  -2 -10  11      803.73      741.96       36.39 o
  -1 -10  11        0.49        0.03        7.57 o
   0 -10  11      189.03      192.13       12.96 o
   1 -10  11       42.80       38.30        5.36 o
   2 -10  11      401.46      396.09       16.46 o
   3 -10  11      243.94      264.69       12.02 o
   4 -10  11       80.54       93.72       11.50 o
   5 -10  11        0.84        1.44        5.86 o
   6 -10  11        3.68        0.15        6.81 o
  -4  -9  11       21.37       14.70        9.41 o
  -3  -9  11       12.36       12.11       10.62 o
  -2  -9  11        1.64        0.18        8.52 o
  -1  -9  11       95.24      107.70        6.99 o
   0  -9  11       65.19       63.74        7.27 o
   1  -9  11       69.91       73.08        7.57 o
   2  -9  11       24.30       23.94        5.81 o
   3  -9  11        1.13        0.74       10.02 o
   4  -9  11      205.40      216.25       15.91 o
   5  -9  11      192.65      184.12       19.11 o
   6  -9  11       63.91       35.64       15.77 o
  -4  -8  11      932.32      923.24       37.56 o
  -3  -8  11      938.39      971.42       31.50 o
  -2  -8  11        8.10        5.46        6.15 o
  -1  -8  11        7.02        9.00        4.45 o
   0  -8  11     1341.86     1356.77       23.50 o
   1  -8  11      913.66      952.56       20.39 o
   2  -8  11       95.94       92.05        8.82 o
   3  -8  11      102.79       97.91        9.10 o
   4  -8  11       98.72      114.20        6.53 o
   5  -8  11      580.32      590.31       25.23 o
   6  -8  11      105.90       86.48       16.14 o
  -5  -7  11      120.17       99.16       16.43 o
  -4  -7  11        3.10        0.69        5.67 o
  -3  -7  11        5.24        6.04        7.36 o
  -2  -7  11        6.27        3.87        6.32 o
  -1  -7  11       48.34       47.09        4.98 o
   0  -7  11      304.70      313.14       11.10 o
   1  -7  11      303.78      306.12       11.52 o
   2  -7  11       66.81       57.11        6.49 o
   3  -7  11      995.94      999.16       21.73 o
   4  -7  11        9.82       13.43        5.48 o
   5  -7  11        4.67        8.59        7.49 o
   6  -7  11        4.16        1.77        9.07 o
   7  -7  11       10.06        7.60        9.58 o
  -6  -6  11       72.89       90.10       12.58 o
  -5  -6  11      293.89      274.77       21.18 o
  -4  -6  11      925.20      977.46       25.09 o
  -3  -6  11     1944.98     1973.56       42.91 o
  -2  -6  11      384.49      344.96       15.99 o
  -1  -6  11      552.46      567.60       12.59 o
   0  -6  11     3936.17     3994.84       68.94 o
   1  -6  11      259.61      292.75        9.99 o
   2  -6  11      477.53      470.90       12.92 o
   3  -6  11      765.49      740.95       16.22 o
   4  -6  11     1859.36     1969.11       34.47 o
   5  -6  11      181.35      156.12       17.70 o
   6  -6  11       42.39       38.05       10.24 o
   7  -6  11        7.20       13.39       10.41 o
  -6  -5  11       25.86       20.64       11.69 o
  -5  -5  11       52.31       50.18        9.58 o
  -4  -5  11       43.88       44.26        8.07 o
  -3  -5  11        8.96       12.91        6.48 o
  -2  -5  11       15.82       19.88        6.56 o
  -1  -5  11      193.40      193.04        7.16 o
   0  -5  11      371.64      359.57        9.48 o
   1  -5  11       88.56       93.64        6.03 o
   2  -5  11      108.74      104.73        5.15 o
   3  -5  11       15.72       14.54        4.18 o
   4  -5  11      423.52      443.00       12.10 o
   5  -5  11      661.44      675.10       17.63 o
   6  -5  11      762.45      792.41       27.07 o
   7  -5  11       26.55       18.63       14.05 o
  -7  -4  11        0.20        4.01       11.61 o
  -6  -4  11       77.30       51.97       13.41 o
  -5  -4  11       -0.18        0.03        2.57 o
  -4  -4  11      242.74      253.31       13.20 o
  -3  -4  11      624.45      638.98       18.75 o
  -2  -4  11     1440.81     1451.55       30.16 o
  -1  -4  11     1369.27     1349.61       23.23 o
   0  -4  11      215.58      237.16        6.58 o
   1  -4  11      209.10      175.99        7.96 o
   2  -4  11      342.41      346.54        9.71 o
   3  -4  11      265.12      265.25        9.49 o
   4  -4  11     1022.59     1118.55       20.79 o
   5  -4  11      810.03      887.30       19.37 o
   6  -4  11       57.13       55.47       12.67 o
   7  -4  11       88.82      101.24       14.24 o
  -7  -3  11       -1.53        0.09       19.72 o
  -6  -3  11      627.92      597.49       25.72 o
  -5  -3  11        3.74        2.31        5.93 o
  -4  -3  11       74.61       81.04        8.73 o
  -3  -3  11        9.04        9.90        3.72 o
  -2  -3  11        0.90        0.03        2.91 o
  -1  -3  11      744.97      760.62       14.09 o
   0  -3  11      187.88      191.11        6.13 o
   1  -3  11      172.58      170.57        6.59 o
   2  -3  11      475.18      487.36       10.25 o
   3  -3  11      574.12      570.45       14.25 o
   4  -3  11     1653.84     1702.80       29.36 o
   5  -3  11      887.92      899.72       20.14 o
   6  -3  11      386.15      387.37       16.84 o
   7  -3  11      157.42      138.92       13.88 o
  -7  -2  11      189.48      255.18       14.07 o
  -6  -2  11      495.08      524.22       19.38 o
  -5  -2  11      540.25      552.27       19.36 o
  -4  -2  11       86.77      103.26        8.14 o
  -3  -2  11      322.58      344.36        9.14 o
  -2  -2  11      373.51      397.14        9.03 o
  -1  -2  11      102.23       97.03        5.10 o
   0  -2  11     1380.95     1278.41       21.62 o
   1  -2  11     1509.63     1514.27       28.26 o
   2  -2  11        2.18        1.39        4.13 o
   3  -2  11      551.03      536.11       12.35 o
   4  -2  11      795.09      745.95       17.09 o
   5  -2  11        4.07        4.70        4.75 o
   6  -2  11       11.73        9.02        6.15 o
   7  -2  11       92.73       98.56       17.08 o
  -7  -1  11       16.91       13.79        8.61 o
  -6  -1  11        6.24        6.72        4.95 o
  -5  -1  11        0.18        0.14        1.86 o
  -4  -1  11        6.23        6.23        3.62 o
  -3  -1  11      352.60      374.31        8.06 o
  -2  -1  11      562.57      546.55       11.43 o
  -1  -1  11     1131.89     1172.49       19.08 o
   0  -1  11      150.66      174.65        5.26 o
   1  -1  11     1097.95     1105.93       19.53 o
   2  -1  11       11.73        9.93        3.63 o
   3  -1  11      601.28      612.89       13.02 o
   4  -1  11      882.75      873.34       18.11 o
   5  -1  11       23.80       18.90        5.06 o
   6  -1  11      173.26      163.64        9.67 o
   7  -1  11       23.15       19.98       11.35 o
  -8   0  11      109.84      141.19       11.41 o
  -7   0  11       -1.88        0.06        5.60 o
  -6   0  11        4.66        0.55        3.78 o
  -5   0  11        4.95        2.90        3.73 o
  -4   0  11      575.22      572.04       12.96 o
  -3   0  11      323.08      287.36        8.51 o
  -2   0  11     1038.79     1036.67       16.17 o
  -1   0  11      958.85      905.35       16.88 o
   0   0  11      837.13      772.80       14.45 o
   1   0  11     4833.61     4743.76       78.74 o
   2   0  11       26.66       21.97        4.68 o
   3   0  11     1913.48     1998.71       32.38 o
   4   0  11       16.48       30.79        4.71 o
   5   0  11       95.63      100.74        6.78 o
   6   0  11        1.28        0.29        9.36 o
  -8   1  11      190.56      219.70       14.77 o
  -7   1  11        0.34        0.41        3.81 o
  -6   1  11       81.26       82.20        6.63 o
  -5   1  11      433.51      443.42       11.65 o
  -4   1  11      791.13      817.38       14.23 o
  -3   1  11     2100.30     2137.56       31.36 o
  -2   1  11       63.65       49.84        4.75 o
  -1   1  11       25.04       27.72        3.73 o
   0   1  11        7.82        5.16        2.58 o
   1   1  11     1804.86     1818.33       30.53 o
   2   1  11     1019.86     1079.31       19.68 o
   3   1  11       53.60       68.31        4.93 o
   4   1  11      338.55      353.67       13.55 o
   5   1  11       37.04       32.58        7.07 o
   6   1  11      903.48      878.25       24.79 o
  -8   2  11       62.36       67.86        7.45 o
  -7   2  11      130.91      138.12        9.48 o
  -6   2  11      375.24      387.03       13.35 o
  -5   2  11      418.24      416.34       11.63 o
  -4   2  11      303.06      302.41        8.29 o
  -3   2  11     1034.28      949.59       19.27 o
  -2   2  11      269.53      302.00        7.53 o
  -1   2  11      255.72      248.37        7.23 o
   0   2  11      945.03      965.38       16.42 o
   1   2  11     1897.18     1901.56       32.26 o
   2   2  11      542.77      545.85       12.37 o
   3   2  11       14.63       17.45        5.18 o
   4   2  11      531.07      595.97       16.69 o
   5   2  11       33.57       44.35        6.40 o
   6   2  11      141.63      150.11       10.25 o
  -8   3  11        2.59        0.58        4.04 o
  -7   3  11       80.30       78.71        7.42 o
  -6   3  11      277.49      276.03       11.24 o
  -5   3  11      658.47      665.18       16.69 o
  -4   3  11      347.40      353.87       10.26 o
  -3   3  11     1302.09     1302.06       21.77 o
  -2   3  11      110.05      105.16        5.39 o
  -1   3  11       11.28        3.56        2.86 o
   0   3  11      564.16      579.05       12.10 o
   1   3  11       75.24       72.25        9.18 o
   2   3  11       16.21       13.60        5.33 o
   3   3  11     2143.90     2142.99       38.14 o
   4   3  11      377.28      406.88       15.91 o
   5   3  11      122.12      119.58        9.42 o
  -8   4  11      109.73      107.66       10.25 o
  -7   4  11      225.96      220.10       12.04 o
  -6   4  11       75.24       61.00        7.65 o
  -5   4  11      410.10      398.70       12.62 o
  -4   4  11        7.31        3.77        4.33 o
  -3   4  11        5.14        2.46        3.57 o
  -2   4  11       84.94       87.11        6.01 o
  -1   4  11      313.96      301.03       12.35 o
   0   4  11       37.10       42.74        6.68 o
   1   4  11     2795.34     2916.52       65.16 o
   2   4  11     1195.69     1189.03       32.56 o
   3   4  11       15.96       16.36        5.42 o
   4   4  11      277.18      285.42       11.70 o
   5   4  11      156.22      139.91       15.18 o
  -8   5  11      618.19      639.26       18.53 o
  -7   5  11      166.36      172.03       10.23 o
  -6   5  11     1696.15     1675.17       33.42 o
  -5   5  11      740.14      729.00       16.64 o
  -4   5  11      184.67      176.37        7.62 o
  -3   5  11     2236.67     2349.28       35.81 o
  -2   5  11       17.85       13.91        4.43 o
  -1   5  11      826.10      891.55       20.42 o
   0   5  11     2338.78     2371.16       55.12 o
   1   5  11      652.02      724.02       21.44 o
   2   5  11      112.05       99.42       13.61 o
   3   5  11      111.92      105.65       10.50 o
   4   5  11      413.68      349.69       24.25 o
  -8   6  11      197.36      193.09       11.11 o
  -7   6  11      233.55      228.24       11.03 o
  -6   6  11       84.92       72.40        6.91 o
  -5   6  11      196.36      196.93        9.50 o
  -4   6  11     1889.14     1879.30       33.00 o
  -3   6  11       52.57       57.16        5.26 o
  -2   6  11       14.44        6.16        6.48 o
  -1   6  11     1383.64     1458.87       33.01 o
   0   6  11        6.66        1.68        7.26 o
   1   6  11       76.64       90.77       12.04 o
   2   6  11      119.96      116.23       14.80 o
   3   6  11       95.99       98.89       14.01 o
   4   6  11       40.26       32.58       12.76 o
  -7   7  11       88.39       93.94        9.84 o
  -6   7  11       93.75       81.42        8.45 o
  -5   7  11        8.34        8.02        4.06 o
  -4   7  11        9.54        4.66        3.41 o
  -3   7  11      284.50      251.96        8.91 o
  -2   7  11       16.16        8.72        7.42 o
  -1   7  11      158.32      168.13       13.13 o
   0   7  11      570.10      576.09       21.01 o
   1   7  11       27.53       16.41       12.02 o
   2   7  11       82.02       68.91       12.27 o
   3   7  11       42.90       41.03       13.46 o
  -7   8  11      398.99      374.51       15.24 o
  -6   8  11        9.28       11.08        5.68 o
  -5   8  11        5.01        3.22        4.60 o
  -4   8  11       13.56        9.93        3.67 o
  -3   8  11        1.45        4.67        6.88 o
  -2   8  11      587.55      638.76       20.17 o
  -1   8  11       70.44       78.78        8.86 o
   0   8  11       80.67       93.67        9.75 o
   1   8  11      174.36      149.49       17.96 o
   2   8  11      302.54      302.74       22.12 o
   3   8  11      525.40      497.76       45.09 o
  -7   9  11      243.78      255.17       10.73 o
  -6   9  11     1209.82     1123.01       28.49 o
  -5   9  11      237.46      251.27       11.29 o
  -4   9  11      106.10      110.58        9.49 o
  -3   9  11     1506.24     1591.16       35.97 o
  -2   9  11      106.87       97.19       14.09 o
  -1   9  11      111.78      124.20       13.89 o
   0   9  11       31.64       24.59       12.40 o
   1   9  11       62.18       61.91       16.66 o
   2   9  11      800.98      767.42       30.68 o
  -6  10  11       31.58       21.66        7.32 o
  -5  10  11        3.64        3.98        3.89 o
  -4  10  11      211.19      199.46       15.79 o
  -3  10  11       58.83       49.05       11.97 o
  -2  10  11      605.81      557.29       20.86 o
  -1  10  11      296.46      287.63       18.61 o
   0  10  11       16.61       24.71       12.15 o
  -5  11  11      316.69      304.10       18.99 o
  -4  11  11        4.54        3.07        6.15 o
  -3  11  11      617.30      601.14       25.25 o
  -2  11  11      225.46      238.23       16.43 o
  -1  11  11       87.79       82.76       18.66 o
   0 -12  12      260.25      241.39       22.55 o
   1 -12  12      303.47      324.92       13.62 o
   2 -12  12      222.04      256.06       11.81 o
   3 -12  12        2.39        5.12        7.24 o
  -1 -11  12        4.75        7.78        8.78 o
   0 -11  12        1.71        0.78        6.86 o
   1 -11  12      193.31      208.79       11.68 o
   2 -11  12      137.18      139.19        9.41 o
   3 -11  12      438.53      479.73       16.03 o
   4 -11  12       51.87       47.54       11.01 o
  -3 -10  12       58.79       40.58       17.17 o
  -2 -10  12      144.19       81.66       20.62 o
  -1 -10  12      284.97      295.68       21.87 o
   0 -10  12        1.99        2.11        4.97 o
   1 -10  12       36.08       44.22        5.45 o
   2 -10  12      989.40     1043.27       24.37 o
   3 -10  12       46.67       51.15        8.34 o
   4 -10  12       37.41       35.27        9.65 o
   5 -10  12      134.18      125.96       18.72 o
  -3  -9  12       29.38       43.19       10.05 o
  -2  -9  12       -0.17        0.02        4.81 o
  -1  -9  12       16.95       15.74        5.73 o
   0  -9  12        5.57        5.11        4.77 o
   1  -9  12      470.78      499.85       12.99 o
   2  -9  12       70.66       69.38        8.11 o
   3  -9  12      593.80      617.44       16.19 o
   4  -9  12      162.25      164.11       14.02 o
   5  -9  12      317.76      308.10       24.40 o
   6  -9  12       32.69       37.54       11.78 o
  -4  -8  12     2013.14     2150.21       65.92 o
  -3  -8  12      942.73      879.91       31.36 o
  -2  -8  12       72.72       59.65       11.46 o
  -1  -8  12        2.21        0.86        4.52 o
   0  -8  12      276.44      295.42        9.65 o
   1  -8  12      447.08      441.29       15.85 o
   2  -8  12      640.24      633.24       18.83 o
   3  -8  12     3276.01     3397.42       62.08 o
   4  -8  12      295.10      312.22       11.84 o
   5  -8  12       39.36       32.51       11.83 o
   6  -8  12      384.52      375.95       27.77 o
  -5  -7  12       66.42       61.76       17.92 o
  -4  -7  12        1.27        5.13        9.79 o
  -3  -7  12        4.55        2.68        4.72 o
  -2  -7  12        3.14        1.01        5.66 o
  -1  -7  12       32.18       34.16        5.29 o
   0  -7  12       17.35       18.09        4.40 o
   1  -7  12      260.47      271.94       10.33 o
   2  -7  12       79.47       79.62        7.70 o
   3  -7  12      230.76      244.41       10.90 o
   4  -7  12        2.52        0.06        5.35 o
   5  -7  12      119.11      129.38       15.71 o
   6  -7  12       48.54       44.82       13.38 o
  -5  -6  12      490.65      442.99       24.62 o
  -4  -6  12      383.72      418.11       20.47 o
  -3  -6  12      859.55      842.64       25.37 o
  -2  -6  12       96.30       93.87        9.84 o
  -1  -6  12      102.39       95.90        6.94 o
   0  -6  12     1491.92     1462.91       29.79 o
   1  -6  12       56.81       73.24        6.93 o
   2  -6  12       66.98       63.73        6.52 o
   3  -6  12      948.22      929.92       21.21 o
   4  -6  12       25.00       26.60        5.44 o
   5  -6  12      124.54      107.25       14.19 o
   6  -6  12        3.97        3.00        9.56 o
  -6  -5  12       38.61       38.29       10.26 o
  -5  -5  12       43.71       36.05        8.70 o
  -4  -5  12      135.12      138.81       10.44 o
  -3  -5  12      119.03      124.55       11.03 o
  -2  -5  12        1.89        0.64        4.89 o
  -1  -5  12       43.09       42.13        5.97 o
   0  -5  12       28.16       26.64        5.19 o
   1  -5  12      122.54      138.15        7.96 o
   2  -5  12       56.17       58.38        6.10 o
   3  -5  12      126.89      130.70        7.07 o
   4  -5  12      144.72      145.84        8.88 o
   5  -5  12      307.73      334.88       12.60 o
   6  -5  12     1587.17     1503.74       48.85 o
   7  -5  12       20.72       27.61       11.75 o
  -6  -4  12      146.96      148.44       13.29 o
  -5  -4  12      154.57      154.73       14.46 o
  -4  -4  12       98.48       91.59        9.69 o
  -3  -4  12       90.73       86.13        9.36 o
  -2  -4  12      367.23      370.54       14.68 o
  -1  -4  12       26.86       21.00        5.18 o
   0  -4  12        6.32       15.87        3.94 o
   1  -4  12      375.47      388.05       10.07 o
   2  -4  12      288.11      298.98        9.87 o
   3  -4  12        7.33        2.42        4.96 o
   4  -4  12      134.79      131.39        8.27 o
   5  -4  12      219.35      238.69       11.90 o
   6  -4  12      285.93      233.83       18.49 o
   7  -4  12       86.84       68.30       18.22 o
  -7  -3  12      102.54      129.88       12.56 o
  -6  -3  12      770.12      772.24       27.20 o
  -5  -3  12      101.91      102.12        9.51 o
  -4  -3  12      537.98      540.10       18.84 o
  -3  -3  12      151.88      156.82        9.94 o
  -2  -3  12       31.13       30.29        4.41 o
  -1  -3  12       29.09       28.17        4.21 o
   0  -3  12      234.88      231.23        8.49 o
   1  -3  12      535.13      518.62       12.38 o
   2  -3  12       91.47       94.21        5.80 o
   3  -3  12      294.36      305.40       10.49 o
   4  -3  12        9.80       10.88        5.40 o
   5  -3  12      594.82      597.39       18.67 o
   6  -3  12      940.29      897.63       31.85 o
   7  -3  12      141.51      114.90       14.35 o
  -7  -2  12       89.01       74.53       11.58 o
  -6  -2  12      331.85      333.06       18.56 o
  -5  -2  12       62.28       60.56        7.99 o
  -4  -2  12       18.67        8.80        5.54 o
  -3  -2  12      239.01      246.54        6.85 o
  -2  -2  12     2670.70     2712.21       44.90 o
  -1  -2  12      440.63      435.09        9.06 o
   0  -2  12     1269.14     1259.73       22.09 o
   1  -2  12        4.82        1.78        3.18 o
   2  -2  12      570.12      569.55       13.59 o
   3  -2  12      532.25      534.78       14.03 o
   4  -2  12        9.65       16.89        5.08 o
   5  -2  12       31.15       30.45        7.75 o
   6  -2  12       12.54        5.46        7.29 o
  -7  -1  12      194.82      182.60       17.73 o
  -6  -1  12      273.54      269.06       13.44 o
  -5  -1  12       22.30       26.18        5.17 o
  -4  -1  12        8.10        8.29        4.00 o
  -3  -1  12      277.33      278.60        8.10 o
  -2  -1  12       53.81       65.98        3.94 o
  -1  -1  12     1623.20     1584.68       27.26 o
   0  -1  12      279.17      275.73        6.95 o
   1  -1  12       25.11       24.50        3.98 o
   2  -1  12      563.01      570.89       12.26 o
   3  -1  12      703.16      744.75       16.31 o
   4  -1  12      276.15      302.38        9.81 o
   5  -1  12      182.48      170.83       10.57 o
   6  -1  12        6.26       15.58        5.86 o
  -7   0  12       82.34       73.18       11.47 o
  -6   0  12       20.72       22.87        5.66 o
  -5   0  12      955.66     1016.01       19.61 o
  -4   0  12       94.33       84.11        5.59 o
  -3   0  12     1622.78     1646.33       25.99 o
  -2   0  12       22.47       28.60        3.12 o
  -1   0  12      343.06      375.69        8.31 o
   0   0  12       16.67       11.00        4.30 o
   1   0  12     1726.85     1749.89       28.28 o
   2   0  12     1520.09     1570.88       26.58 o
   3   0  12       34.15       27.84        5.50 o
   4   0  12        7.17        4.98        3.97 o
   5   0  12      349.80      321.55       12.30 o
   6   0  12       86.74       83.74        9.40 o
  -8   1  12      339.56      341.50       21.32 o
  -7   1  12       -1.28        0.62       12.71 o
  -6   1  12       84.01       86.25        8.40 o
  -5   1  12       62.16       58.43        6.59 o
  -4   1  12       52.31       55.99        4.66 o
  -3   1  12      683.12      719.71       14.19 o
  -2   1  12      406.96      418.40        9.74 o
  -1   1  12     1039.46     1115.86       18.16 o
   0   1  12      590.18      626.64       12.76 o
   1   1  12      171.78      175.73        7.90 o
   2   1  12        2.49        0.11        4.12 o
   3   1  12      362.40      336.91       13.02 o
   4   1  12       55.23       39.61        6.91 o
   5   1  12        4.52        0.53        4.63 o
   6   1  12      208.71      231.87       12.39 o
  -8   2  12      121.86      116.32       12.77 o
  -7   2  12      754.82      807.46       20.24 o
  -6   2  12      190.57      199.11        9.78 o
  -5   2  12       88.30       78.14        7.80 o
  -4   2  12      129.00      123.83        7.30 o
  -3   2  12       17.35       10.67        3.73 o
  -2   2  12       84.97       84.42        4.14 o
  -1   2  12      434.71      436.69        9.41 o
   0   2  12       78.75       57.68        6.06 o
   1   2  12       49.71       58.24        5.31 o
   2   2  12        6.90        6.72        3.73 o
   3   2  12      317.90      336.32       12.74 o
   4   2  12      123.05      110.40        8.42 o
   5   2  12       70.22       71.03        9.05 o
  -8   3  12        1.53        4.22       12.43 o
  -7   3  12        5.15        4.01        5.01 o
  -6   3  12     1016.24     1016.44       21.97 o
  -5   3  12      786.88      773.70       17.20 o
  -4   3  12     3780.21     3792.14       61.90 o
  -3   3  12     2438.81     2452.07       38.81 o
  -2   3  12      905.27      920.14       17.02 o
  -1   3  12       10.51        6.10        3.00 o
   0   3  12      203.82      206.91        7.91 o
   1   3  12        7.33        4.51        5.43 o
   2   3  12      653.78      665.96       16.28 o
   3   3  12        5.90        3.15        5.85 o
   4   3  12       10.90       12.76        5.40 o
   5   3  12      103.02       98.91       15.43 o
  -8   4  12       24.28       25.45        8.62 o
  -7   4  12       17.39       19.50        5.24 o
  -6   4  12     2572.30     2592.63       47.38 o
  -5   4  12      166.04      169.09        8.05 o
  -4   4  12       52.07       59.46        5.70 o
  -3   4  12      432.32      425.99       11.08 o
  -2   4  12      148.13      153.23        5.69 o
  -1   4  12        2.53        0.85        5.87 o
   0   4  12     4339.52     4460.05       91.61 o
   1   4  12       14.53        5.62        6.91 o
   2   4  12     1475.58     1410.63       39.32 o
   3   4  12       70.00       75.00        8.07 o
   4   4  12      820.45      812.29       29.46 o
   5   4  12       27.27       19.34       11.30 o
  -8   5  12       17.82       34.18        8.09 o
  -7   5  12      261.15      265.07       10.96 o
  -6   5  12      429.15      431.30       15.62 o
  -5   5  12      205.94      208.24        9.11 o
  -4   5  12        2.71        1.50        3.57 o
  -3   5  12      273.91      275.68        9.04 o
  -2   5  12       70.30       87.77        5.83 o
  -1   5  12      503.37      560.18       19.89 o
   0   5  12      230.50      282.58       14.30 o
   1   5  12      209.74      219.84       17.64 o
   2   5  12      253.97      241.80       13.71 o
   3   5  12       27.27       20.82       11.00 o
   4   5  12       11.80        7.90        9.63 o
  -7   6  12        7.40        5.83        5.28 o
  -6   6  12       81.75       77.67        7.55 o
  -5   6  12       13.35       11.25        5.13 o
  -4   6  12       56.04       55.44        7.15 o
  -3   6  12      155.68      186.61        7.62 o
  -2   6  12      203.80      231.08       12.73 o
  -1   6  12      287.97      321.49       14.22 o
   0   6  12      272.58      246.18       16.33 o
   1   6  12      148.56      133.23       14.08 o
   2   6  12      411.69      419.12       22.79 o
   3   6  12        4.94        0.03        6.60 o
   4   6  12       30.74       22.32       13.23 o
  -7   7  12        8.91       11.02        4.95 o
  -6   7  12      556.20      540.80       16.78 o
  -5   7  12       23.95       25.98        5.85 o
  -4   7  12        4.60        0.14        4.60 o
  -3   7  12      449.20      473.62       12.75 o
  -2   7  12      114.90      128.91       10.75 o
  -1   7  12     1187.00     1196.55       32.42 o
   0   7  12      612.29      640.05       24.87 o
   1   7  12      169.60      196.51       14.86 o
   2   7  12      226.78      223.28       23.48 o
   3   7  12      183.31      148.89       15.35 o
  -7   8  12      251.90      232.38       14.19 o
  -6   8  12        7.18        7.21        4.16 o
  -5   8  12      834.58      752.30       21.89 o
  -4   8  12      139.00      132.87        8.04 o
  -3   8  12       53.90       55.58        6.13 o
  -2   8  12       62.90       82.31        9.34 o
  -1   8  12       73.54       59.14       10.29 o
   0   8  12       74.51       69.60       12.99 o
   1   8  12       89.09       90.00       12.00 o
   2   8  12       10.21        8.59       13.35 o
  -6   9  12        2.50        4.28        4.55 o
  -5   9  12      225.38      208.10       11.51 o
  -4   9  12      181.02      175.19       12.23 o
  -3   9  12      561.46      555.79       19.93 o
  -2   9  12        1.76       10.77        6.82 o
  -1   9  12     1200.41     1197.43       39.74 o
   0   9  12        3.51        3.19       10.77 o
   1   9  12      226.39      222.93       19.72 o
  -5  10  12       51.97       75.31       10.60 o
  -4  10  12       23.27       21.60        9.17 o
  -3  10  12       16.22       13.34        6.20 o
  -2  10  12       17.53       16.71        7.18 o
  -1  10  12       23.49       17.61       10.67 o
   0  10  12        9.09        5.29       13.41 o
  -3  11  12        4.77        7.16        7.99 o
  -1 -11  13        2.95        1.25       10.64 o
   0 -11  13       56.53       52.85       13.87 o
   1 -11  13      136.70      148.45        9.50 o
   2 -11  13       26.10       24.08        7.34 o
   3 -11  13       48.97       52.39       11.66 o
   4 -11  13      108.70      102.53       12.14 o
  -2 -10  13        1.17        0.22       13.41 o
  -1 -10  13      485.84      430.36       24.90 o
   0 -10  13      435.26      426.71       15.35 o
   1 -10  13        9.84       12.49        4.71 o
   2 -10  13       54.78       62.73        7.83 o
   3 -10  13      547.84      586.60       17.94 o
   4 -10  13      242.31      221.87       20.27 o
   5 -10  13       68.18       77.19       16.30 o
  -3  -9  13        0.20        2.15        6.14 o
  -2  -9  13        4.53        2.09        5.31 o
  -1  -9  13       64.42       62.74        9.51 o
   0  -9  13       49.18       54.68        7.57 o
   1  -9  13      156.69      156.48        8.95 o
   2  -9  13       54.72       57.58        8.56 o
   3  -9  13       11.34       10.30        5.09 o
   4  -9  13       14.03       14.92        8.15 o
   5  -9  13      117.44      118.52       14.51 o
  -4  -8  13     2414.33     2527.51       69.40 o
  -3  -8  13     2016.78     2039.16       60.86 o
  -2  -8  13       53.63       47.44       10.83 o
  -1  -8  13      728.53      750.06       16.09 o
   0  -8  13       72.69       69.26        6.53 o
   1  -8  13      140.05      142.43        8.69 o
   2  -8  13        4.48        0.84        4.57 o
   3  -8  13       53.17       43.69       10.20 o
   4  -8  13      120.23      116.44       15.57 o
   5  -8  13       20.27       20.99       11.52 o
   6  -8  13      337.02      324.18       21.29 o
  -5  -7  13       96.98      123.13       12.49 o
  -4  -7  13        2.51        3.87       10.04 o
  -3  -7  13        2.51        1.46        4.69 o
  -2  -7  13       10.67       11.65        5.96 o
  -1  -7  13       14.01       13.83        5.00 o
   0  -7  13       17.57       18.19        4.41 o
   1  -7  13        6.56        5.04        3.87 o
   2  -7  13       69.68       61.64        7.77 o
   3  -7  13      351.91      355.58       13.48 o
   4  -7  13       62.16       70.21        7.22 o
   5  -7  13      541.64      550.97       20.79 o
   6  -7  13        2.06        0.36       13.44 o
  -5  -6  13      320.24      297.59       19.97 o
  -4  -6  13     1128.06     1270.00       32.29 o
  -3  -6  13      232.66      205.95       14.98 o
  -2  -6  13      378.78      375.97       16.21 o
  -1  -6  13       58.56       50.47        5.65 o
   0  -6  13       86.23       76.39        6.67 o
   1  -6  13        5.14        1.67        3.35 o
   2  -6  13     1209.04     1227.49       25.70 o
   3  -6  13     3206.26     3289.16       57.33 o
   4  -6  13       -0.36        1.85        4.01 o
   5  -6  13      248.27      231.13       17.45 o
   6  -6  13      180.95      176.01       17.21 o
  -6  -5  13       40.62       42.85       11.65 o
  -5  -5  13       -1.03        0.95       17.75 o
  -4  -5  13       94.38       96.91       11.08 o
  -3  -5  13        7.46        4.70        5.41 o
  -2  -5  13      177.54      172.42       11.30 o
  -1  -5  13      235.60      231.86        9.13 o
   0  -5  13      182.34      182.45        8.82 o
   1  -5  13       17.86       15.08        4.11 o
   2  -5  13     1849.07     1833.26       34.20 o
   3  -5  13     1042.61     1067.16       23.83 o
   4  -5  13      103.22      113.69        8.01 o
   5  -5  13      134.82      130.85        9.86 o
   6  -5  13      139.36      128.73       17.28 o
  -6  -4  13      323.80      369.84       19.61 o
  -5  -4  13      269.19      250.51       15.75 o
  -4  -4  13      101.92      106.20       10.86 o
  -3  -4  13        7.26        5.86        6.46 o
  -2  -4  13       35.57       29.26        4.67 o
  -1  -4  13     1764.40     1750.26       31.24 o
   0  -4  13     3936.61     3809.68       68.17 o
   1  -4  13       70.97       68.97        5.99 o
   2  -4  13     1545.69     1530.65       30.21 o
   3  -4  13       95.33       90.67        7.69 o
   4  -4  13       17.71       20.82        5.36 o
   5  -4  13       60.65       56.08        7.55 o
   6  -4  13      107.77      100.82       15.76 o
  -7  -3  13       -2.43        2.46       21.94 o
  -6  -3  13       19.30       14.26        9.44 o
  -5  -3  13      132.49      131.95       11.71 o
  -4  -3  13      455.10      444.53       17.94 o
  -3  -3  13       88.00       88.23        8.06 o
  -2  -3  13      186.34      197.35        6.72 o
  -1  -3  13      864.84      859.65       17.87 o
   0  -3  13      330.01      342.41       10.11 o
   1  -3  13      131.38      138.65        8.28 o
   2  -3  13      899.14      891.41       20.03 o
   3  -3  13      305.43      318.89       10.23 o
   4  -3  13       44.02       38.63        7.00 o
   5  -3  13      237.03      243.14       12.35 o
   6  -3  13      441.84      420.86       21.26 o
  -7  -2  13        8.48       10.07        8.35 o
  -6  -2  13       45.44       46.57        8.93 o
  -5  -2  13      135.80      140.10       13.94 o
  -4  -2  13        4.01        3.73        4.82 o
  -3  -2  13        2.59        1.12        4.77 o
  -2  -2  13     2216.28     2158.09       37.76 o
  -1  -2  13      781.61      761.87       15.10 o
   0  -2  13      239.75      275.81        7.11 o
   1  -2  13       37.10       31.62        5.46 o
   2  -2  13     1433.67     1466.51       28.14 o
   3  -2  13     1764.36     1871.06       32.63 o
   4  -2  13      122.27      158.44        8.11 o
   5  -2  13       93.34       91.29        9.43 o
   6  -2  13      461.95      445.86       18.01 o
  -7  -1  13      190.93      187.53       13.98 o
  -6  -1  13      498.24      485.24       18.56 o
  -5  -1  13       83.17       83.58        6.30 o
  -4  -1  13     1336.31     1385.18       23.67 o
  -3  -1  13      135.46      145.77        6.62 o
  -2  -1  13      307.91      304.69        8.67 o
  -1  -1  13      209.31      203.08        7.65 o
   0  -1  13       41.62       45.18        4.80 o
   1  -1  13     1969.45     1966.29       33.37 o
   2  -1  13      292.82      296.95       10.16 o
   3  -1  13      113.58      105.68        7.26 o
   4  -1  13      527.02      548.63       14.98 o
   5  -1  13      876.19      866.05       21.61 o
   6  -1  13      427.35      391.01       17.93 o
  -7   0  13      127.35      124.43       13.57 o
  -6   0  13       74.25       69.86        7.38 o
  -5   0  13       82.74       90.65        8.56 o
  -4   0  13       56.11       56.16        4.49 o
  -3   0  13     1463.47     1411.85       25.70 o
  -2   0  13       54.98       66.34        5.07 o
  -1   0  13       95.09      105.55        5.62 o
   0   0  13       77.19       74.61        4.97 o
   1   0  13     1779.95     1798.18       30.57 o
   2   0  13     1556.34     1555.91       29.23 o
   3   0  13        6.86       16.37        4.09 o
   4   0  13      312.79      365.99       11.80 o
   5   0  13      147.93      153.83       10.63 o
   6   0  13      266.38      263.21       14.41 o
  -7   1  13     1977.72     1909.58       53.08 o
  -6   1  13      823.98      871.96       19.35 o
  -5   1  13       26.64       26.21        6.25 o
  -4   1  13       10.48        8.57        3.64 o
  -3   1  13      216.79      216.67        7.64 o
  -2   1  13      929.59      985.19       17.02 o
  -1   1  13     1118.28     1132.14       20.77 o
   0   1  13      210.79      219.59       10.65 o
   1   1  13      567.64      567.72       12.59 o
   2   1  13      824.23      845.88       17.53 o
   3   1  13      979.30      937.03       21.96 o
   4   1  13       21.00       17.47        6.99 o
   5   1  13      358.90      348.52       16.35 o
  -7   2  13       72.61       84.40        8.63 o
  -6   2  13       13.17       10.15        5.14 o
  -5   2  13       84.63       77.28        7.52 o
  -4   2  13        0.59        2.97        2.43 o
  -3   2  13       15.43       13.50        3.22 o
  -2   2  13       47.83       47.05        4.51 o
  -1   2  13        7.69        4.15        3.59 o
   0   2  13      151.84      165.12        8.08 o
   1   2  13      241.87      261.63        8.41 o
   2   2  13       34.95       43.14        6.76 o
   3   2  13      149.14      149.35        8.39 o
   4   2  13      367.31      348.48       12.86 o
   5   2  13       31.32       44.01        6.78 o
  -7   3  13      104.53      117.77        7.89 o
  -6   3  13       25.40       24.12        6.23 o
  -5   3  13        8.49        8.13        4.35 o
  -4   3  13     3744.98     3688.02       63.54 o
  -3   3  13      183.98      185.35        7.14 o
  -2   3  13      885.48      922.07       18.56 o
  -1   3  13     3001.66     3040.24       49.60 o
   0   3  13     1464.31     1420.69       25.47 o
   1   3  13      159.60      157.50       14.16 o
   2   3  13       15.31       14.59        5.09 o
   3   3  13      435.17      431.40       12.90 o
   4   3  13       26.48       20.44       11.14 o
   5   3  13       92.24       86.52       17.15 o
  -7   4  13      397.39      400.37       14.52 o
  -6   4  13      231.01      213.79       11.91 o
  -5   4  13      108.98      107.20        7.09 o
  -4   4  13       65.33       68.05        6.11 o
  -3   4  13       52.98       53.05        4.62 o
  -2   4  13        0.86        0.66        2.31 o
  -1   4  13      373.20      340.48       15.92 o
   0   4  13       10.93       16.14        7.75 o
   1   4  13       50.83       44.55        9.63 o
   2   4  13      478.92      450.73       21.11 o
   3   4  13        5.88        2.29        8.27 o
   4   4  13      895.50      847.80       33.04 o
  -7   5  13       41.40       41.11        7.51 o
  -6   5  13      548.51      546.12       17.36 o
  -5   5  13      372.89      370.63       11.82 o
  -4   5  13      505.27      508.73       13.00 o
  -3   5  13     1417.46     1468.29       24.86 o
  -2   5  13      172.38      170.56        9.42 o
  -1   5  13      365.66      397.14       15.57 o
   0   5  13       11.25        2.07        7.55 o
   1   5  13      326.95      295.32       17.92 o
   2   5  13      764.42      744.99       26.13 o
   3   5  13      169.68      142.66       18.63 o
   4   5  13      663.24      585.57       25.09 o
  -7   6  13      156.52      158.11       10.47 o
  -6   6  13       61.20       62.71        8.40 o
  -5   6  13       11.16       11.71        4.87 o
  -4   6  13      543.97      562.02       13.72 o
  -3   6  13      273.53      309.57        9.70 o
  -2   6  13       15.90       12.70        7.61 o
  -1   6  13       27.35       34.77        8.92 o
   0   6  13      110.05      110.39       12.52 o
   1   6  13      302.39      294.39       21.85 o
   2   6  13      423.77      410.18       21.70 o
   3   6  13      497.22      457.01       24.37 o
  -7   7  13      358.83      355.77       13.63 o
  -6   7  13      742.24      715.01       20.39 o
  -5   7  13        9.10        6.21        4.05 o
  -4   7  13       74.62       72.57        6.99 o
  -3   7  13        8.30       11.57        4.42 o
  -2   7  13        9.60        7.97        8.74 o
  -1   7  13     1328.91     1361.16       36.79 o
   0   7  13      217.78      230.29       13.75 o
   1   7  13      385.60      395.33       24.95 o
   2   7  13      542.36      520.25       28.18 o
  -6   8  13        3.24        0.60        5.62 o
  -5   8  13      671.49      670.93       18.38 o
  -4   8  13       25.50       24.55        6.27 o
  -3   8  13      187.49      167.04       12.56 o
  -2   8  13      348.08      347.44       17.53 o
  -1   8  13      208.51      202.56       15.62 o
   0   8  13       95.63       93.57       11.42 o
   1   8  13      174.31      173.23       19.48 o
   2   8  13      151.99      131.05       20.54 o
  -6   9  13        7.01        7.50        4.84 o
  -5   9  13        8.46        8.00        8.31 o
  -4   9  13       -0.18        0.27        3.14 o
  -3   9  13      428.98      418.11       20.12 o
  -2   9  13       16.76       12.11       11.27 o
  -1   9  13      859.64      831.34       36.64 o
   0   9  13       96.63      109.06       17.09 o
   1   9  13       28.57       31.43       27.05 o
  -5  10  13     1063.35     1004.86       35.20 o
  -4  10  13       39.19       42.34       10.42 o
  -3  10  13        3.57        4.28        6.10 o
  -2  10  13       18.62       14.68        7.93 o
  -1  10  13       46.98       61.02       13.88 o
   0 -11  14       50.60       46.32       15.31 o
   1 -11  14       23.32       31.50        6.17 o
   2 -11  14        4.53        6.38        5.39 o
   3 -11  14      136.96      139.31       19.24 o
  -2 -10  14        5.29        7.33        7.91 o
  -1 -10  14      681.87      659.93       34.02 o
   0 -10  14      364.71      385.65       20.41 o
   1 -10  14      149.85      191.34        9.63 o
   2 -10  14      255.02      267.87       12.25 o
   3 -10  14       71.60       76.59        8.48 o
   4 -10  14      190.39      188.01       16.33 o
  -3  -9  14        1.22        2.88       14.48 o
  -2  -9  14       15.74       15.46        9.12 o
  -1  -9  14       91.19      123.24       11.81 o
   0  -9  14       61.20       73.95        8.01 o
   1  -9  14       37.65       40.93        6.14 o
   2  -9  14      386.85      388.32       15.41 o
   3  -9  14        5.08        5.96        5.94 o
   4  -9  14        7.62        3.59        8.66 o
   5  -9  14        3.83        2.01        8.89 o
  -4  -8  14      828.10      911.62       36.95 o
  -3  -8  14       15.56       11.04        8.09 o
  -2  -8  14       22.76       18.70        8.02 o
  -1  -8  14     1858.70     1918.82       42.50 o
   0  -8  14       16.15       15.95        5.49 o
   1  -8  14      180.86      180.20        9.28 o
   2  -8  14      370.10      369.24       14.90 o
   3  -8  14     1458.07     1479.81       31.55 o
   4  -8  14      176.54      151.00       12.75 o
   5  -8  14       26.56       27.85       10.36 o
  -4  -7  14       21.44       30.42       10.58 o
  -3  -7  14       -0.92        0.45        6.01 o
  -2  -7  14       37.10       41.85       10.16 o
  -1  -7  14      114.80      112.83        6.78 o
   0  -7  14       12.24       10.69        4.69 o
   1  -7  14       40.45       41.42        6.21 o
   2  -7  14        9.71        9.38        4.72 o
   3  -7  14      217.56      225.64       12.32 o
   4  -7  14      922.77      929.27       24.31 o
   5  -7  14      656.57      649.15       26.48 o
   6  -7  14        5.15        9.11        8.53 o
  -5  -6  14        0.24        0.11        4.99 o
  -4  -6  14      609.28      639.43       24.29 o
  -3  -6  14      607.40      581.17       21.31 o
  -2  -6  14      165.73      170.08       13.24 o
  -1  -6  14      188.67      183.95        7.79 o
   0  -6  14       60.66       54.16        5.49 o
   1  -6  14      175.91      167.82        9.22 o
   2  -6  14      215.05      216.07       10.07 o
   3  -6  14      446.39      465.06       15.57 o
   4  -6  14     1022.23     1103.61       22.79 o
   5  -6  14       78.77       64.94       13.69 o
   6  -6  14       74.55       64.56       17.60 o
  -5  -5  14       52.90       51.69       10.92 o
  -4  -5  14       12.32       14.34        7.41 o
  -3  -5  14        1.69        1.50       14.35 o
  -2  -5  14      200.05      210.95       13.49 o
  -1  -5  14       19.22       23.60        4.44 o
   0  -5  14       26.84       28.28        5.08 o
   1  -5  14      334.84      343.97       10.25 o
   2  -5  14      376.09      375.24       13.00 o
   3  -5  14      576.73      587.16       15.79 o
   4  -5  14     1029.90     1041.07       23.31 o
   5  -5  14      269.59      254.59       15.07 o
   6  -5  14      112.54      110.90       18.28 o
  -6  -4  14      241.42      256.19       16.20 o
  -5  -4  14        0.84        2.43        4.62 o
  -4  -4  14      344.46      341.17       16.25 o
  -3  -4  14      259.05      259.63       12.09 o
  -2  -4  14        4.15        1.86        3.97 o
  -1  -4  14      695.73      694.96       14.44 o
   0  -4  14      575.09      593.57       13.49 o
   1  -4  14       49.73       44.60        4.78 o
   2  -4  14      547.46      534.92       13.73 o
   3  -4  14      464.00      444.05       13.22 o
   4  -4  14        3.16        0.52        7.31 o
   5  -4  14       23.69       24.96        6.13 o
   6  -4  14      128.08      125.79       17.09 o
  -6  -3  14       -4.04        0.86        7.55 o
  -5  -3  14       10.83        8.99        6.52 o
  -4  -3  14      122.39      122.56       11.53 o
  -3  -3  14       16.26       16.18        5.57 o
  -2  -3  14      784.07      815.75       15.31 o
  -1  -3  14       13.63       14.73        3.72 o
   0  -3  14      215.57      213.04        8.23 o
   1  -3  14      107.49      114.27        6.24 o
   2  -3  14      397.57      391.13       11.47 o
   3  -3  14      599.18      578.83       18.47 o
   4  -3  14       18.13       11.77        7.00 o
   5  -3  14      229.33      202.76       14.08 o
   6  -3  14        8.21       10.61       10.23 o
  -7  -2  14        1.56        0.12       18.83 o
  -6  -2  14       35.60       31.38       11.15 o
  -5  -2  14      275.61      284.16       12.25 o
  -4  -2  14       61.34       63.86        8.09 o
  -3  -2  14      530.05      536.90       12.68 o
  -2  -2  14      129.05      128.68        7.98 o
  -1  -2  14     1053.14     1006.00       20.36 o
   0  -2  14     2798.18     2709.87       48.11 o
   1  -2  14      473.67      453.65       12.70 o
   2  -2  14      957.12      972.96       19.60 o
   3  -2  14        2.75        0.10        5.50 o
   4  -2  14       54.65       49.85        6.29 o
   5  -2  14       53.58       49.01        9.23 o
   6  -2  14        9.25        5.72       11.70 o
  -7  -1  14       18.76       18.30        8.13 o
  -6  -1  14       50.05       50.91       11.31 o
  -5  -1  14      728.69      733.11       21.17 o
  -4  -1  14      880.59      920.25       18.37 o
  -3  -1  14      303.45      316.75        9.49 o
  -2  -1  14      122.39      130.61        6.37 o
  -1  -1  14       17.16       13.08        4.53 o
   0  -1  14     1215.22     1196.49       22.99 o
   1  -1  14      490.30      495.89       13.02 o
   2  -1  14      204.60      218.11        7.59 o
   3  -1  14      348.75      354.66       12.59 o
   4  -1  14       94.21       84.90        6.78 o
   5  -1  14      928.71      902.18       22.15 o
   6  -1  14       78.46       60.68       10.31 o
  -7   0  14      169.43      171.26       16.82 o
  -6   0  14      127.65      130.92       13.91 o
  -5   0  14      334.63      355.56       12.21 o
  -4   0  14      296.16      289.22        9.56 o
  -3   0  14       52.04       58.90        5.78 o
  -2   0  14       25.02       18.18        3.90 o
  -1   0  14      681.36      666.13       14.27 o
   0   0  14      639.07      622.32       13.08 o
   1   0  14      301.36      301.39        8.88 o
   2   0  14       37.54       40.78        5.21 o
   3   0  14      748.47      840.45       17.26 o
   4   0  14       17.71       27.58        4.94 o
   5   0  14      164.34      173.38        9.18 o
  -7   1  14      213.42      178.95       16.67 o
  -6   1  14       62.81       67.30        7.77 o
  -5   1  14      802.02      831.75       17.90 o
  -4   1  14      601.76      622.71       14.59 o
  -3   1  14       21.86       21.62        3.78 o
  -2   1  14        7.28        1.28        3.98 o
  -1   1  14      195.78      197.25        7.28 o
   0   1  14        2.71        0.16        3.49 o
   1   1  14       21.37       18.76        5.00 o
   2   1  14     1673.90     1713.54       32.66 o
   3   1  14      184.85      198.58       10.21 o
   4   1  14      354.34      342.53       14.23 o
   5   1  14      821.43      869.25       23.57 o
  -7   2  14        1.81        0.56        5.44 o
  -6   2  14      310.97      318.54       12.76 o
  -5   2  14        4.86        3.46        3.35 o
  -4   2  14       26.49       24.59        5.24 o
  -3   2  14       48.77       50.44        5.12 o
  -2   2  14      432.96      438.30       12.22 o
  -1   2  14       89.85      100.42        5.37 o
   0   2  14     3334.05     3341.09       55.90 o
   1   2  14     1631.29     1616.92       31.65 o
   2   2  14      124.76      122.42        9.41 o
   3   2  14      351.90      343.40       10.67 o
   4   2  14      242.12      230.68       10.38 o
   5   2  14        8.65        7.65        8.56 o
  -7   3  14     1165.26     1223.83       28.01 o
  -6   3  14      333.70      347.73       12.05 o
  -5   3  14       35.46       32.38        6.36 o
  -4   3  14     1029.15     1031.18       21.83 o
  -3   3  14      318.30      325.44        9.06 o
  -2   3  14     1120.61     1180.18       23.04 o
  -1   3  14      996.72     1008.19       20.02 o
   0   3  14     1736.00     1843.20       31.53 o
   1   3  14      301.21      272.49       14.71 o
   2   3  14       67.65       61.99        6.42 o
   3   3  14      230.41      177.39       16.84 o
   4   3  14       95.97       86.12       16.29 o
  -7   4  14       11.05        9.10        7.01 o
  -6   4  14      234.33      233.11        9.90 o
  -5   4  14     1020.72     1006.05       23.26 o
  -4   4  14       57.55       60.03        6.23 o
  -3   4  14       54.50       44.69        4.52 o
  -2   4  14     1280.08     1342.52       24.25 o
  -1   4  14        9.22       13.78        6.70 o
   0   4  14       83.91      100.17        8.47 o
   1   4  14       38.23       38.38       10.73 o
   2   4  14       98.16      102.02       14.53 o
   3   4  14       25.48       29.29        9.38 o
   4   4  14      445.63      476.31       22.38 o
  -7   5  14      105.07       97.48       10.57 o
  -6   5  14       24.27       28.89        6.34 o
  -5   5  14       50.83       51.74        7.22 o
  -4   5  14      278.15      264.20       10.44 o
  -3   5  14       76.13       92.27        5.91 o
  -2   5  14      547.52      576.39       14.24 o
  -1   5  14      620.09      615.64       23.89 o
   0   5  14       73.88       63.90        9.97 o
   1   5  14       83.82       69.90       12.50 o
   2   5  14       16.70       11.19        9.72 o
   3   5  14       27.16       21.48       14.36 o
  -7   6  14       41.81       43.23        8.71 o
  -6   6  14       51.25       41.81        7.38 o
  -5   6  14        7.36        4.84        5.30 o
  -4   6  14       69.22       87.40        6.13 o
  -3   6  14      423.29      459.15       12.74 o
  -2   6  14       86.59      102.72       10.48 o
  -1   6  14       56.82       83.05        9.57 o
   0   6  14      282.04      253.95       19.05 o
   1   6  14      504.39      510.05       23.81 o
   2   6  14      420.99      390.75       22.69 o
   3   6  14     1075.11      984.61       42.83 o
  -6   7  14       28.49       30.88        5.99 o
  -5   7  14      344.97      339.68       12.34 o
  -4   7  14     1588.29     1686.75       30.68 o
  -3   7  14       16.47       16.02        7.05 o
  -2   7  14      170.58      171.16       16.20 o
  -1   7  14       12.07       11.77        8.81 o
   0   7  14        7.18        8.85        8.22 o
   1   7  14     1178.37     1146.01       41.90 o
   2   7  14       51.76       41.27       14.70 o
  -6   8  14        3.26        0.00        6.89 o
  -5   8  14      104.85      100.59        8.41 o
  -4   8  14        6.38        3.54        7.08 o
  -3   8  14      675.08      624.12       22.87 o
  -2   8  14      189.16      177.14       17.18 o
  -1   8  14        0.65        0.99        5.26 o
   0   8  14      257.85      266.85       20.87 o
   1   8  14      390.82      407.35       25.15 o
  -5   9  14       25.80       23.50        9.00 o
  -4   9  14      466.65      428.07       19.32 o
  -3   9  14      252.94      245.49       15.21 o
  -2   9  14      336.91      322.02       22.80 o
  -1   9  14      461.97      446.14       27.01 o
   0   9  14       39.17       26.79       17.68 o
  -3  10  14      318.31      351.86       16.71 o
   1 -11  15       19.38       25.67        8.96 o
   2 -11  15      245.27      264.37       14.06 o
  -1 -10  15      221.97      247.75       21.93 o
   0 -10  15       19.92       29.27        9.47 o
   1 -10  15      277.48      319.25       12.17 o
   2 -10  15     1440.58     1483.33       37.47 o
   3 -10  15       38.82       42.38       13.01 o
   4 -10  15      106.63       94.69       14.26 o
  -2  -9  15       15.25       15.39        9.55 o
  -1  -9  15        1.04        2.04       10.48 o
   0  -9  15       21.02       26.21        6.13 o
   1  -9  15       43.37       67.55        9.37 o
   2  -9  15       17.59       22.62        5.76 o
   3  -9  15       98.94      106.44        9.96 o
   4  -9  15       64.63       63.96       10.51 o
  -3  -8  15       14.88        7.96        8.93 o
  -2  -8  15      178.40      188.73       13.37 o
  -1  -8  15      527.92      514.26       21.60 o
   0  -8  15       20.30       18.65        7.30 o
   1  -8  15      257.52      254.41       11.36 o
   2  -8  15      417.07      444.91       14.94 o
   3  -8  15      185.95      201.59       13.59 o
   4  -8  15       11.33        7.10        9.40 o
   5  -8  15       -2.17        0.53       11.34 o
  -4  -7  15       38.80       43.76        9.96 o
  -3  -7  15        6.69        3.17        7.02 o
  -2  -7  15       56.26       58.37       10.93 o
  -1  -7  15       23.24       22.06        4.20 o
   0  -7  15       -1.13        1.00        7.88 o
   1  -7  15      131.81      136.61        8.53 o
   2  -7  15       56.14       56.07        8.11 o
   3  -7  15      101.52       93.57        9.26 o
   4  -7  15      241.51      248.80       16.70 o
   5  -7  15      714.52      668.79       28.86 o
  -5  -6  15       83.77       73.38       12.01 o
  -4  -6  15      168.78      171.42       15.45 o
  -3  -6  15       44.62       43.85        9.12 o
  -2  -6  15      290.53      290.71       15.65 o
  -1  -6  15      175.63      173.30        8.97 o
   0  -6  15       40.87       44.15        6.04 o
   1  -6  15      358.74      370.33       13.00 o
   2  -6  15       36.33       32.76        6.26 o
   3  -6  15      427.16      438.82       14.14 o
   4  -6  15      170.27      177.90       11.25 o
   5  -6  15       71.52       58.60       12.43 o
  -5  -5  15      210.78      199.76       15.00 o
  -4  -5  15       24.45       23.19        8.53 o
  -3  -5  15        2.09        0.14        5.46 o
  -2  -5  15       38.56       40.56        8.31 o
  -1  -5  15      274.34      277.04       10.51 o
   0  -5  15      296.01      290.80       10.20 o
   1  -5  15       76.83       75.59        7.40 o
   2  -5  15       54.62       56.04        6.59 o
   3  -5  15       74.57       71.60       10.24 o
   4  -5  15      631.13      629.28       20.95 o
   5  -5  15      301.06      283.92       20.62 o
  -6  -4  15       -2.04        0.05        6.69 o
  -5  -4  15       23.57       23.98        9.03 o
  -4  -4  15      316.21      307.32       17.50 o
  -3  -4  15     1097.70     1089.14       30.41 o
  -2  -4  15      412.77      419.82       13.84 o
  -1  -4  15      647.59      662.34       15.65 o
   0  -4  15        7.86        6.00        3.37 o
   1  -4  15      124.56      124.29        9.29 o
   2  -4  15      480.89      493.55       13.56 o
   3  -4  15      106.49      109.98        8.95 o
   4  -4  15      145.78      149.02        9.40 o
   5  -4  15        4.28        0.23        5.90 o
   6  -4  15       41.39       37.61       16.82 o
  -6  -3  15        0.50        0.22        5.69 o
  -5  -3  15        7.29        8.51        7.33 o
  -4  -3  15       85.65       85.14        9.06 o
  -3  -3  15      137.07      143.31       10.77 o
  -2  -3  15      919.69      906.59       19.14 o
  -1  -3  15       12.48       10.11        4.54 o
   0  -3  15      194.59      197.29        8.93 o
   1  -3  15      746.57      708.49       17.31 o
   2  -3  15      261.31      262.30       11.67 o
   3  -3  15       12.91       15.53        4.96 o
   4  -3  15      402.05      371.53       14.68 o
   5  -3  15        2.46        0.91        4.56 o
  -6  -2  15      448.71      453.79       22.36 o
  -5  -2  15       76.96       69.01       10.26 o
  -4  -2  15     1004.96     1033.64       26.23 o
  -3  -2  15        8.31        3.34        4.15 o
  -2  -2  15        9.65       13.43        6.27 o
  -1  -2  15        4.79        3.90        3.99 o
   0  -2  15      692.37      692.81       15.89 o
   1  -2  15     2552.93     2476.08       46.21 o
   2  -2  15       11.21       15.07        5.18 o
   3  -2  15       63.66       55.60        6.31 o
   4  -2  15      277.79      248.62       11.66 o
   5  -2  15      176.41      163.44       13.09 o
  -7  -1  15       42.00       42.57       12.05 o
  -6  -1  15       45.30       44.23       10.51 o
  -5  -1  15       57.08       50.96       10.33 o
  -4  -1  15      105.56      113.49        8.18 o
  -3  -1  15      627.52      647.04       14.60 o
  -2  -1  15      741.88      772.20       15.92 o
  -1  -1  15      176.42      175.36        7.31 o
   0  -1  15       16.48       13.16        4.88 o
   1  -1  15      196.33      190.82        8.34 o
   2  -1  15      424.01      401.95       13.46 o
   3  -1  15        1.66        0.17        9.79 o
   4  -1  15       45.95       41.94        6.96 o
   5  -1  15      137.15      156.09       10.87 o
  -7   0  15       96.76      112.54       13.66 o
  -6   0  15       66.65       65.77       12.49 o
  -5   0  15      103.38      119.18        7.82 o
  -4   0  15       61.04       62.58        6.96 o
  -3   0  15       17.17       13.78        4.70 o
  -2   0  15       68.52       57.36        5.89 o
  -1   0  15       11.99        7.91        4.51 o
   0   0  15      174.15      179.50        9.16 o
   1   0  15        2.96        0.23        4.16 o
   2   0  15      292.37      301.79       11.56 o
   3   0  15      180.50      155.88       11.34 o
   4   0  15       12.56        7.36        6.48 o
   5   0  15        1.98        0.84        4.80 o
  -7   1  15      400.82      389.44       19.23 o
  -6   1  15      119.25      129.65       10.05 o
  -5   1  15     2985.77     3127.41       52.84 o
  -4   1  15      652.90      680.67       14.84 o
  -3   1  15     1013.95     1034.90       19.92 o
  -2   1  15       51.02       59.65        5.23 o
  -1   1  15       78.37       76.01        7.12 o
   0   1  15       82.03       78.84        6.97 o
   1   1  15      452.96      440.23       13.14 o
   2   1  15      137.41      154.79        8.99 o
   3   1  15      225.35      228.04       12.53 o
   4   1  15      155.90      153.05       10.83 o
   5   1  15      439.57      390.76       24.36 o
  -7   2  15     1670.45     1675.12       48.37 o
  -6   2  15       34.39       38.21        6.41 o
  -5   2  15       15.63       17.92        5.63 o
  -4   2  15      316.51      312.79       10.46 o
  -3   2  15       52.68       51.29        4.99 o
  -2   2  15        1.08        0.15        6.75 o
  -1   2  15     3203.98     3182.26       57.64 o
   0   2  15       32.29       22.92        5.71 o
   1   2  15     1029.30      977.21       21.37 o
   2   2  15        1.88        0.41        3.88 o
   3   2  15      874.37      886.90       20.80 o
   4   2  15        3.77        0.04        7.66 o
  -7   3  15      116.99      121.96       12.22 o
  -6   3  15      522.06      542.00       15.38 o
  -5   3  15        3.62        0.32        4.35 o
  -4   3  15      283.94      286.62       11.38 o
  -3   3  15      158.68      161.13        7.53 o
  -2   3  15      484.17      515.85       14.93 o
  -1   3  15      684.53      743.28       16.46 o
   0   3  15      642.93      639.06       15.50 o
   1   3  15      248.62      237.23       16.41 o
   2   3  15        0.97        0.65        6.00 o
   3   3  15       50.63       46.63       11.44 o
   4   3  15      300.48      259.82       18.51 o
  -7   4  15        3.73        4.16        5.86 o
  -6   4  15       39.07       39.52        6.31 o
  -5   4  15        1.50        2.78        9.95 o
  -4   4  15       11.63       14.79        4.87 o
  -3   4  15      160.04      177.16        6.95 o
  -2   4  15       86.07      102.79        6.61 o
  -1   4  15       30.60       25.33       10.23 o
   0   4  15      431.95      413.67       20.07 o
   1   4  15      251.62      250.25       15.45 o
   2   4  15       48.50       62.90       10.42 o
   3   4  15      112.29       81.73       14.61 o
  -7   5  15      410.96      406.92       17.10 o
  -6   5  15       14.80       15.68        5.28 o
  -5   5  15        6.42        3.12        4.26 o
  -4   5  15      402.64      404.00       12.81 o
  -3   5  15        2.65        0.42        4.08 o
  -2   5  15     1497.43     1505.88       33.53 o
  -1   5  15      418.49      444.00       18.57 o
   0   5  15      569.00      609.19       20.17 o
   1   5  15      306.80      301.19       20.88 o
   2   5  15      110.54       82.86       18.74 o
   3   5  15      182.07      170.69       16.38 o
  -6   6  15      786.61      712.05       20.98 o
  -5   6  15       72.14       66.33        7.48 o
  -4   6  15      214.74      210.89       11.15 o
  -3   6  15      205.37      251.36        9.75 o
  -2   6  15      142.35      128.04       14.87 o
  -1   6  15       11.89        9.02        8.43 o
   0   6  15      209.60      202.68       17.49 o
   1   6  15        5.96        5.34        8.73 o
   2   6  15      113.54       83.74       19.68 o
  -6   7  15      391.98      367.69       14.42 o
  -5   7  15      198.33      197.20       10.34 o
  -4   7  15      329.29      321.70       16.34 o
  -3   7  15      224.77      262.09       16.71 o
  -2   7  15     1185.52     1160.90       40.33 o
  -1   7  15       48.84       47.07       12.74 o
   0   7  15      196.72      177.00       14.66 o
   1   7  15       -1.44        0.15       17.50 o
  -5   8  15       18.37       15.24        9.32 o
  -4   8  15       27.17       21.53        8.78 o
  -3   8  15       14.62       13.17        8.07 o
  -2   8  15        2.91        6.12        8.59 o
  -1   8  15        5.86       11.13       11.15 o
   0   8  15      133.74      111.78       16.90 o
  -4   9  15        0.63        0.05        5.02 o
  -3   9  15      518.25      465.90       23.74 o
  -2   9  15       37.00       33.14       13.99 o
  -1   9  15       33.69       49.79       16.37 o
   0 -10  16       86.34      112.66       14.23 o
   1 -10  16        1.01        2.23        5.88 o
   2 -10  16      153.51      171.20       11.16 o
   3 -10  16      175.66      170.56       21.15 o
  -2  -9  16        2.45        0.31        8.35 o
  -1  -9  16        6.22        4.89        7.73 o
   0  -9  16        2.82        2.90        6.19 o
   1  -9  16       63.81       71.34        8.68 o
   2  -9  16       89.02       97.97       10.06 o
   3  -9  16      163.80      170.41       14.44 o
   4  -9  16      358.72      349.47       18.97 o
  -3  -8  16       81.13       81.18       13.26 o
  -2  -8  16       60.43       65.95       11.06 o
  -1  -8  16      120.93      138.43       14.26 o
   0  -8  16       20.36       22.69        5.74 o
   1  -8  16      881.67      924.66       24.82 o
   2  -8  16     1922.17     1963.27       39.89 o
   3  -8  16       38.60       45.09        8.32 o
   4  -8  16      260.94      236.32       17.75 o
  -4  -7  16        6.53       10.92        8.64 o
  -3  -7  16      105.98       93.99       11.22 o
  -2  -7  16       96.46       93.18       10.36 o
  -1  -7  16       50.96       53.79        9.89 o
   0  -7  16        1.52        1.28       10.05 o
   1  -7  16     1172.23     1211.70       28.57 o
   2  -7  16      499.79      507.72       15.83 o
   3  -7  16      111.45      103.73       10.05 o
   4  -7  16      140.85      120.49       17.63 o
   5  -7  16       15.10       11.51       11.36 o
  -4  -6  16       32.76       35.96       12.41 o
  -3  -6  16       12.87       11.22        7.32 o
  -2  -6  16      826.40      835.60       27.08 o
  -1  -6  16     1735.74     1805.59       32.34 o
   0  -6  16        1.78        0.02        6.58 o
   1  -6  16     1015.74     1005.98       23.38 o
   2  -6  16      187.12      177.78       10.79 o
   3  -6  16        7.95        9.97        5.53 o
   4  -6  16       17.67       14.19        7.27 o
   5  -6  16      136.49      133.72       18.56 o
  -5  -5  16      132.81      110.32       17.10 o
  -4  -5  16        3.06        1.62        7.19 o
  -3  -5  16      167.12      159.98       12.74 o
  -2  -5  16      333.12      333.93       15.62 o
  -1  -5  16       85.74       90.69        6.73 o
   0  -5  16       16.96       18.60        5.84 o
   1  -5  16      488.63      487.46       16.42 o
   2  -5  16      212.56      209.51       11.24 o
   3  -5  16      140.49      135.03        9.68 o
   4  -5  16      211.71      204.74       12.42 o
   5  -5  16       84.21       75.26       11.73 o
  -5  -4  16       28.49        0.63        9.15 o
  -4  -4  16        0.90        1.77        5.18 o
  -3  -4  16      528.91      542.61       22.20 o
  -2  -4  16      681.86      709.66       18.32 o
  -1  -4  16       20.80       21.08        6.20 o
   0  -4  16       26.05       22.63        5.93 o
   1  -4  16      647.63      648.31       16.39 o
   2  -4  16     1361.02     1353.92       28.85 o
   3  -4  16       17.85       23.38        4.84 o
   4  -4  16      137.97      125.63       10.42 o
   5  -4  16      374.64      363.90       18.41 o
  -6  -3  16      158.36      140.33       13.18 o
  -5  -3  16      627.61      624.33       22.68 o
  -4  -3  16       10.82       12.63        9.12 o
  -3  -3  16      201.78      206.07       13.84 o
  -2  -3  16       26.82       28.51        5.34 o
  -1  -3  16      165.71      164.85        8.80 o
   0  -3  16     1487.78     1458.50       30.17 o
   1  -3  16       83.70       80.59        6.78 o
   2  -3  16        7.45        5.88        5.17 o
   3  -3  16      980.89      990.07       23.17 o
   4  -3  16      928.93      886.49       25.56 o
   5  -3  16      190.97      167.65       13.63 o
  -6  -2  16        2.69        1.52        7.70 o
  -5  -2  16        4.69        1.56        5.95 o
  -4  -2  16      576.38      571.95       20.89 o
  -3  -2  16        4.60        0.02        3.70 o
  -2  -2  16       73.28       80.71        6.55 o
  -1  -2  16      143.01      136.43        6.85 o
   0  -2  16      720.39      721.95       16.65 o
   1  -2  16     1488.42     1453.81       28.19 o
   2  -2  16       25.60       25.66        6.05 o
   3  -2  16      549.45      584.98       16.41 o
   4  -2  16       96.08      105.85        8.12 o
   5  -2  16      424.48      398.82       17.09 o
  -6  -1  16       63.74       64.87       10.85 o
  -5  -1  16        8.72        5.07        6.72 o
  -4  -1  16       55.75       58.74        7.47 o
  -3  -1  16      568.67      598.89       14.57 o
  -2  -1  16      452.95      444.93       12.80 o
  -1  -1  16      280.35      279.94        8.46 o
   0  -1  16      610.78      602.89       15.22 o
   1  -1  16      897.04      891.49       21.06 o
   2  -1  16      640.49      612.22       17.70 o
   3  -1  16      141.30      122.98        7.83 o
   4  -1  16      401.17      384.16       13.18 o
   5  -1  16       39.69       47.23        7.41 o
  -6   0  16       26.95       32.43       12.02 o
  -5   0  16       18.09       20.10        5.78 o
  -4   0  16        1.37        0.79       10.16 o
  -3   0  16       74.98       75.18        6.00 o
  -2   0  16       13.34       12.59        3.94 o
  -1   0  16      366.01      375.89       12.25 o
   0   0  16      233.35      235.41       11.46 o
   1   0  16       92.35       96.76        8.31 o
   2   0  16       85.25       78.35        8.68 o
   3   0  16      459.05      416.61       15.09 o
   4   0  16        4.21        4.91        5.80 o
   5   0  16      111.46      107.71       12.79 o
  -7   1  16       10.09        9.46        8.74 o
  -6   1  16       36.14       30.62        8.96 o
  -5   1  16     1828.06     1926.62       37.86 o
  -4   1  16       51.56       51.11        6.42 o
  -3   1  16      987.62     1021.17       20.41 o
  -2   1  16     1387.25     1400.38       26.65 o
  -1   1  16      647.72      621.61       17.88 o
   0   1  16      153.46      152.36        9.05 o
   1   1  16       13.03       11.99        4.89 o
   2   1  16      625.88      606.52       16.89 o
   3   1  16       45.88       42.71        6.52 o
   4   1  16      115.23      108.40        9.65 o
  -7   2  16       49.50       43.23       12.92 o
  -6   2  16       50.31       52.18        7.29 o
  -5   2  16       42.25       46.57        7.25 o
  -4   2  16        7.47       10.93        5.53 o
  -3   2  16        8.88        5.91        3.99 o
  -2   2  16      274.13      260.98        8.66 o
  -1   2  16      123.12      127.15        9.18 o
   0   2  16        9.31        8.29        4.25 o
   1   2  16      187.32      178.16        9.37 o
   2   2  16       85.58       89.39        6.44 o
   3   2  16      816.28      761.61       28.78 o
   4   2  16       43.00       27.29       13.11 o
  -7   3  16      132.12      135.86       10.24 o
  -6   3  16      437.34      439.63       15.36 o
  -5   3  16      255.90      251.66       10.57 o
  -4   3  16      630.07      633.31       17.45 o
  -3   3  16      350.45      354.76       12.99 o
  -2   3  16      319.25      342.21       11.65 o
  -1   3  16       13.89        6.78        4.64 o
   0   3  16      219.20      200.09       10.48 o
   1   3  16      732.63      707.13       28.54 o
   2   3  16      280.37      270.55       17.38 o
   3   3  16      826.44      714.33       32.42 o
  -6   4  16       87.38       89.67        9.04 o
  -5   4  16      446.55      459.96       13.73 o
  -4   4  16      286.70      298.94       11.63 o
  -3   4  16       78.15       71.47        7.88 o
  -2   4  16       70.41       74.42        7.31 o
  -1   4  16       28.52       30.68        9.17 o
   0   4  16      524.67      526.44       20.62 o
   1   4  16      203.22      188.03       16.48 o
   2   4  16     1082.75      983.74       36.23 o
   3   4  16       14.10       11.84       11.06 o
  -6   5  16      110.35      111.05        9.84 o
  -5   5  16       85.69       84.66        7.63 o
  -4   5  16       15.00       17.18        5.54 o
  -3   5  16        2.96        0.74        3.15 o
  -2   5  16     1066.58     1069.05       36.62 o
  -1   5  16       -1.28        2.85       14.30 o
   0   5  16      543.28      550.64       25.61 o
   1   5  16      262.85      262.40       17.97 o
   2   5  16       14.64        5.58       10.83 o
  -6   6  16      495.81      490.75       19.38 o
  -5   6  16        0.89        0.24        3.01 o
  -4   6  16      208.06      189.44       10.47 o
  -3   6  16      301.24      296.16       15.80 o
  -2   6  16      109.67      114.13       12.47 o
  -1   6  16        8.74       10.51        9.41 o
   0   6  16      314.53      299.26       22.09 o
   1   6  16       97.76       76.34       16.81 o
   2   6  16       41.90       28.33       14.97 o
  -5   7  16        3.34        2.83        9.21 o
  -4   7  16      212.50      205.00       13.57 o
  -3   7  16      158.13      143.85       15.31 o
  -2   7  16      656.39      633.25       30.80 o
  -1   7  16      417.98      429.77       23.85 o
   0   7  16       40.48       42.29       11.84 o
   1   7  16       36.62       50.36       15.32 o
  -5   8  16        0.98        0.00        4.94 o
  -4   8  16        1.51        0.10       15.20 o
  -3   8  16        6.30        6.26        6.39 o
  -2   8  16      115.30      117.13       14.82 o
  -1   8  16      512.60      450.95       28.91 o
  -1  -9  17        1.31        0.21        9.77 o
   0  -9  17       10.73       10.70        7.61 o
   1  -9  17       17.77       19.46        6.24 o
   2  -9  17       74.42       80.62        9.73 o
   3  -9  17      690.11      662.51       34.74 o
  -2  -8  17      165.82      126.54       15.45 o
  -1  -8  17       21.49       18.41        9.04 o
   0  -8  17       49.78       47.29        8.67 o
   1  -8  17       59.51       60.74        8.94 o
   2  -8  17       67.10       73.64       10.76 o
   3  -8  17      836.41      877.88       22.94 o
   4  -8  17       29.96       22.99       12.71 o
  -3  -7  17       39.36       40.87       12.89 o
  -2  -7  17        2.73        1.01        6.11 o
  -1  -7  17        0.27        0.02        6.16 o
   0  -7  17      159.43      170.64        9.09 o
   1  -7  17       86.35       88.50        9.24 o
   2  -7  17       58.66       56.51        6.64 o
   3  -7  17      728.66      738.62       21.97 o
   4  -7  17       66.47       62.71       15.60 o
  -4  -6  17      144.08      125.43       16.21 o
  -3  -6  17        3.37        1.86        7.66 o
  -2  -6  17      355.94      396.93       16.94 o
  -1  -6  17       82.41       83.62        8.89 o
   0  -6  17      132.83      141.69        8.78 o
   1  -6  17      282.52      285.56       11.82 o
   2  -6  17      135.86      140.98       10.65 o
   3  -6  17        2.93        0.80        5.24 o
   4  -6  17       29.59       29.90       11.48 o
  -4  -5  17       23.51       20.16       10.83 o
  -3  -5  17      442.33      421.28       22.51 o
  -2  -5  17        8.15       11.54        7.12 o
  -1  -5  17        1.43        0.99        6.45 o
   0  -5  17      181.59      179.01        8.81 o
   1  -5  17      162.14      155.20       10.18 o
   2  -5  17      238.83      232.37       10.89 o
   3  -5  17       12.73       10.86        6.11 o
   4  -5  17      170.92      150.07       13.66 o
   5  -5  17       77.02       80.85       16.38 o
  -5  -4  17       12.10       16.70       11.36 o
  -4  -4  17      221.98      220.68       15.87 o
  -3  -4  17        1.38        1.74       10.94 o
  -2  -4  17      806.00      810.13       21.89 o
  -1  -4  17     1062.13     1025.91       24.39 o
   0  -4  17      829.38      820.90       19.12 o
   1  -4  17      269.69      262.65       11.33 o
   2  -4  17       13.19        9.51        5.32 o
   3  -4  17       13.13       11.30        6.13 o
   4  -4  17      127.29      113.06       11.79 o
   5  -4  17       46.25       37.73       11.19 o
  -5  -3  17      245.15      238.04       16.90 o
  -4  -3  17      426.52      434.95       20.74 o
  -3  -3  17      132.22      135.80        8.73 o
  -2  -3  17       53.70       53.71        8.04 o
  -1  -3  17      570.66      564.76       15.48 o
   0  -3  17       83.22       88.32        6.75 o
   1  -3  17      444.14      422.26       15.45 o
   2  -3  17      243.57      236.04       11.75 o
   3  -3  17       67.87       62.62        7.14 o
   4  -3  17      499.90      479.39       17.45 o
   5  -3  17      264.36      220.74       17.14 o
  -6  -2  17      304.07      290.21       18.10 o
  -5  -2  17       66.67       74.24       14.00 o
  -4  -2  17        0.78        0.08        3.97 o
  -3  -2  17        7.21        5.22        4.88 o
  -2  -2  17      409.87      403.61       11.83 o
  -1  -2  17       92.92       95.13        6.56 o
   0  -2  17       68.14       66.00        6.88 o
   1  -2  17       32.20       24.86        5.71 o
   2  -2  17      695.09      705.55       19.48 o
   3  -2  17        4.12        7.15        4.19 o
   4  -2  17      102.06      106.43       10.02 o
  -6  -1  17      828.64      782.72       32.40 o
  -5  -1  17      185.10      181.66       12.73 o
  -4  -1  17        1.96        2.60        5.64 o
  -3  -1  17        2.00        0.25        4.88 o
  -2  -1  17       10.35        9.57        4.48 o
  -1  -1  17       52.11       52.28        6.54 o
   0  -1  17       10.04        7.74        3.62 o
   1  -1  17      723.44      708.96       16.68 o
   2  -1  17       11.12       12.73        5.53 o
   3  -1  17      521.84      494.87       17.82 o
   4  -1  17      582.98      602.70       18.25 o
  -6   0  17        6.80        5.69        6.90 o
  -5   0  17       54.71       53.48       10.67 o
  -4   0  17       29.02       30.95        6.32 o
  -3   0  17      270.48      286.23       10.52 o
  -2   0  17       91.72       97.59        7.93 o
  -1   0  17     2432.63     2387.87       44.76 o
   0   0  17     1295.08     1256.60       23.99 o
   1   0  17      237.09      228.54        9.95 o
   2   0  17      213.69      201.79        9.26 o
   3   0  17      319.59      301.40       14.64 o
   4   0  17        2.00        2.12        5.49 o
  -6   1  17        1.25        0.12       14.36 o
  -5   1  17      211.51      233.91       11.53 o
  -4   1  17      604.91      634.41       18.15 o
  -3   1  17      863.76      890.06       19.79 o
  -2   1  17      120.99      115.01        9.20 o
  -1   1  17     2491.04     2482.70       45.33 o
   0   1  17      453.16      420.67       11.97 o
   1   1  17       19.09       15.19        5.44 o
   2   1  17       36.07       20.86        6.59 o
   3   1  17       28.60       28.35        6.50 o
   4   1  17       46.74       37.39       10.23 o
  -6   2  17      306.83      336.49       14.85 o
  -5   2  17       64.37       67.74        6.15 o
  -4   2  17       88.40       80.70        8.87 o
  -3   2  17      742.44      766.15       18.65 o
  -2   2  17       93.37      100.28        7.83 o
  -1   2  17       74.31       88.61        7.45 o
   0   2  17        4.93        1.64        4.33 o
   1   2  17       76.00       83.03        8.15 o
   2   2  17      231.09      245.65       19.53 o
   3   2  17      374.71      400.54       20.69 o
  -6   3  17       51.14       52.48        8.88 o
  -5   3  17      148.50      144.35        8.20 o
  -4   3  17      333.72      335.78       13.14 o
  -3   3  17      765.18      770.84       21.44 o
  -2   3  17      439.93      465.67       15.85 o
  -1   3  17       84.70       83.65        7.40 o
   0   3  17       61.07       49.51        8.46 o
   1   3  17        5.57        9.12        7.61 o
   2   3  17        0.19        0.65        5.11 o
   3   3  17       45.00       38.05       13.54 o
  -6   4  17       25.10       27.02        7.23 o
  -5   4  17      186.00      204.21       10.16 o
  -4   4  17      167.98      184.72        9.96 o
  -3   4  17       72.27       82.58        8.12 o
  -2   4  17       39.66       44.51        6.85 o
  -1   4  17      291.70      259.41       17.40 o
   0   4  17      479.74      484.48       24.86 o
   1   4  17      185.18      159.68       19.37 o
   2   4  17     1451.88     1353.42       44.32 o
  -6   5  17      403.19      399.27       18.21 o
  -5   5  17     1081.47     1110.50       23.77 o
  -4   5  17        2.52        1.12        5.60 o
  -3   5  17      136.71      123.23       12.30 o
  -2   5  17        6.71        5.37        7.86 o
  -1   5  17       26.02       23.05        8.05 o
   0   5  17     1262.26     1224.85       36.41 o
   1   5  17      222.36      196.67       18.01 o
   2   5  17      183.83      172.45       19.24 o
  -5   6  17       15.42       18.39        5.39 o
  -4   6  17      490.18      451.91       22.00 o
  -3   6  17       22.49       21.08        9.38 o
  -2   6  17       37.55       23.47       12.92 o
  -1   6  17      401.64      368.42       28.39 o
   0   6  17      355.84      354.16       22.83 o
   1   6  17       42.12       39.54       10.88 o
  -5   7  17      215.27      202.88       16.59 o
  -4   7  17      160.82      154.96       13.91 o
  -3   7  17      619.43      583.18       24.14 o
  -2   7  17      280.04      270.92       23.11 o
  -1   7  17        8.72       19.98       10.74 o
   0   7  17      779.36      699.79       34.49 o
  -3   8  17        4.06        1.07        9.41 o
  -2   8  17       37.57       30.09       14.51 o
   0  -9  18      114.10      117.09       14.59 o
   1  -9  18       10.41       14.76        7.61 o
  -2  -8  18      169.10      143.24       13.76 o
  -1  -8  18        4.59        0.45        8.16 o
   0  -8  18      252.08      260.58       20.61 o
   1  -8  18       49.04       53.13        7.86 o
   2  -8  18      629.04      659.27       21.76 o
   3  -8  18       81.90       85.68        9.73 o
  -3  -7  18       25.43       26.12       12.37 o
  -2  -7  18      178.76      179.93       15.69 o
  -1  -7  18      144.96      140.68       12.54 o
   0  -7  18       40.99       45.10        7.30 o
   1  -7  18        0.72        0.04        3.41 o
   2  -7  18      226.34      224.15       13.10 o
   3  -7  18      417.77      406.57       17.63 o
  -3  -6  18      267.77      252.25       21.72 o
  -2  -6  18      231.48      229.80       17.28 o
  -1  -6  18       17.87       11.13        9.36 o
   0  -6  18        4.79        4.50        4.61 o
   1  -6  18      262.14      270.52       12.31 o
   2  -6  18      210.01      206.44       13.78 o
   3  -6  18      224.89      225.82       13.16 o
   4  -6  18        1.28        0.07       11.38 o
  -4  -5  18      146.95      116.54       16.28 o
  -3  -5  18      351.92      352.45       20.13 o
  -2  -5  18       19.34       15.72        8.15 o
  -1  -5  18      232.14      221.56       12.06 o
   0  -5  18      497.54      488.62       15.32 o
   1  -5  18       39.58       36.39        7.48 o
   2  -5  18       33.92       29.84        6.52 o
   3  -5  18      480.38      435.78       17.39 o
   4  -5  18        2.82        1.04        6.69 o
  -4  -4  18        0.54        1.98        6.12 o
  -3  -4  18       23.05       19.56        9.43 o
  -2  -4  18        6.84        4.27        4.31 o
  -1  -4  18      145.42      146.72       10.22 o
   0  -4  18     2270.44     2257.59       43.37 o
   1  -4  18      129.15      142.84        9.06 o
   2  -4  18       85.98       73.89        8.89 o
   3  -4  18      126.78      108.30        8.95 o
   4  -4  18      201.25      188.06       12.76 o
  -5  -3  18       -1.75        0.20       10.82 o
  -4  -3  18      506.36      489.27       23.49 o
  -3  -3  18      310.29      299.01       17.36 o
  -2  -3  18       10.26       10.10        5.80 o
  -1  -3  18        3.92        3.13        4.77 o
   0  -3  18      426.36      405.60       15.14 o
   1  -3  18      310.02      289.98       12.08 o
   2  -3  18        9.95       13.79        5.23 o
   3  -3  18      130.53      124.36       10.74 o
   4  -3  18       35.14       40.63        9.20 o
  -5  -2  18       63.51       62.83       13.29 o
  -4  -2  18        1.99        1.98       11.11 o
  -3  -2  18        1.63        0.49       10.96 o
  -2  -2  18       37.14       32.93        5.85 o
  -1  -2  18      226.20      222.59        9.90 o
   0  -2  18        2.58        0.40        5.39 o
   1  -2  18      210.76      207.90        9.77 o
   2  -2  18      118.38       99.68        9.49 o
   3  -2  18       19.35       13.89        6.48 o
   4  -2  18        2.34        1.74        5.85 o
  -5  -1  18       49.52       47.71       12.92 o
  -4  -1  18      759.83      755.31       26.26 o
  -3  -1  18       49.54       51.85        6.64 o
  -2  -1  18       28.84       24.67        5.77 o
  -1  -1  18      140.46      136.84        7.04 o
   0  -1  18      204.57      197.46       11.44 o
   1  -1  18      404.22      396.55       13.02 o
   2  -1  18      568.80      565.62       16.06 o
   3  -1  18      141.82      140.27       10.07 o
   4  -1  18      100.87       79.32        9.02 o
  -6   0  18        5.80        7.67        7.16 o
  -5   0  18      133.67      126.63       15.28 o
  -4   0  18       16.03       24.92        5.78 o
  -3   0  18        1.71        2.14        4.33 o
  -2   0  18     1521.81     1499.06       29.33 o
  -1   0  18       59.12       52.49        6.45 o
   0   0  18      367.12      332.42       13.40 o
   1   0  18       92.83       84.12        6.54 o
   2   0  18      591.22      589.10       17.72 o
   3   0  18       24.35       25.24        6.05 o
   4   0  18       79.38       76.83       16.76 o
  -6   1  18        0.87        2.20        4.44 o
  -5   1  18      200.62      219.89       10.55 o
  -4   1  18      123.10      126.40       10.07 o
  -3   1  18      262.30      271.36       10.64 o
  -2   1  18      983.62     1007.33       21.53 o
  -1   1  18      738.32      714.59       18.42 o
   0   1  18      117.07      106.17        8.66 o
   1   1  18       29.07       31.96        6.24 o
   2   1  18      194.47      174.10       11.98 o
   3   1  18      426.01      369.00       22.03 o
  -6   2  18       34.34       41.02       11.03 o
  -5   2  18        7.82        5.90        5.10 o
  -4   2  18       79.65       93.70        7.97 o
  -3   2  18        7.23        9.25        4.88 o
  -2   2  18       15.66       16.53        5.26 o
  -1   2  18      638.87      620.46       17.79 o
   0   2  18       85.47       87.47        9.59 o
   1   2  18      170.71      187.13       16.52 o
   2   2  18      172.13      143.19       18.32 o
   3   2  18      543.01      468.01       26.54 o
  -6   3  18       11.14       12.68        6.88 o
  -5   3  18      206.62      219.90       11.56 o
  -4   3  18       47.39       43.72        7.55 o
  -3   3  18      995.04     1010.35       24.63 o
  -2   3  18      123.98      144.50        9.47 o
  -1   3  18      800.71      829.74       18.82 o
   0   3  18      224.91      217.64       14.70 o
   1   3  18       30.93       21.91        9.80 o
   2   3  18      284.39      243.56       18.28 o
  -5   4  18      238.54      242.94       13.44 o
  -4   4  18      267.75      296.34       10.93 o
  -3   4  18      185.78      188.29        9.65 o
  -2   4  18        6.46        3.00        6.74 o
  -1   4  18      287.07      278.46       19.28 o
   0   4  18        3.33        0.01       10.40 o
   1   4  18        5.65        2.21        8.35 o
   2   4  18      269.11      254.01       18.71 o
  -5   5  18       69.07       66.65        8.61 o
  -4   5  18      597.11      617.12       25.65 o
  -3   5  18      697.15      680.97       23.94 o
  -2   5  18      131.04      141.25       14.94 o
  -1   5  18       99.27       82.32       13.85 o
   0   5  18       12.26       17.00       11.03 o
   1   5  18       63.61       64.25       17.01 o
  -5   6  18       24.01       28.58       11.50 o
  -4   6  18        7.98        8.35        7.65 o
  -3   6  18       74.53       76.93       10.61 o
  -2   6  18       66.52       68.00       12.25 o
  -1   6  18       87.04       79.36       12.13 o
   0   6  18      439.59      384.68       22.22 o
  -3   7  18      102.47       95.63       13.16 o
  -2   7  18        8.10       15.75       10.32 o
   0  -8  19      458.28      435.48       26.62 o
   1  -8  19      234.00      243.98       14.44 o
  -2  -7  19        3.43        5.00        8.25 o
  -1  -7  19        1.67        0.47       12.24 o
   0  -7  19      213.76      196.86       19.78 o
   1  -7  19      139.91      147.88       10.72 o
   2  -7  19      133.45      132.37       10.48 o
  -3  -6  19      480.17      465.54       26.71 o
  -2  -6  19       10.50       22.79        9.49 o
  -1  -6  19      107.14      105.05       12.73 o
   0  -6  19      214.39      236.18       14.03 o
   1  -6  19      698.66      705.36       17.96 o
   2  -6  19        4.44        2.03        5.02 o
   3  -6  19      101.40       85.53       12.23 o
  -3  -5  19       -0.62        1.55        6.15 o
  -2  -5  19      180.83      176.60       15.55 o
  -1  -5  19      673.97      695.37       19.06 o
   0  -5  19        1.48        0.31       10.38 o
   1  -5  19       14.06       10.86        5.76 o
   2  -5  19      915.71      889.89       23.56 o
   3  -5  19      529.81      505.71       18.62 o
  -4  -4  19       12.57       14.03        9.36 o
  -3  -4  19       83.63       51.60       10.71 o
  -2  -4  19       92.48       97.20       12.07 o
  -1  -4  19      151.67      157.84        9.74 o
   0  -4  19      849.40      837.23       21.97 o
   1  -4  19       62.39       60.76        7.90 o
   2  -4  19      591.25      580.42       17.75 o
   3  -4  19       27.11       34.25        7.68 o
  -4  -3  19      221.53      211.50       17.61 o
  -3  -3  19       76.42       70.99       12.13 o
  -2  -3  19      267.39      281.56       12.08 o
  -1  -3  19      362.42      358.04       14.34 o
   0  -3  19      522.97      531.76       15.30 o
   1  -3  19      203.01      194.66       10.98 o
   2  -3  19      212.26      190.20       11.08 o
   3  -3  19      247.48      232.31       13.86 o
  -5  -2  19       -0.29        0.97        4.70 o
  -4  -2  19       46.17       49.24       12.32 o
  -3  -2  19       13.50       17.22        8.82 o
  -2  -2  19      281.16      283.92       13.47 o
  -1  -2  19      197.93      201.93       10.91 o
   0  -2  19       91.51       92.49        8.82 o
   1  -2  19       10.34        8.90        6.03 o
   2  -2  19      345.11      321.18       12.58 o
   3  -2  19       10.57        9.42        6.15 o
  -5  -1  19      358.00      351.46       22.57 o
  -4  -1  19      674.62      652.02       26.12 o
  -3  -1  19      332.81      361.77       14.48 o
  -2  -1  19      135.96      139.60        8.80 o
  -1  -1  19       89.00       91.00        9.21 o
   0  -1  19        9.11        6.33        5.30 o
   1  -1  19      518.78      482.75       16.77 o
   2  -1  19       29.96       24.11        5.32 o
   3  -1  19       73.93       67.14       10.04 o
  -5   0  19        0.71        0.39        4.57 o
  -4   0  19       -0.89        1.26        4.32 o
  -3   0  19      124.93      132.18        9.03 o
  -2   0  19      277.14      276.44       13.00 o
  -1   0  19        0.69        0.72        2.96 o
   0   0  19       20.54       18.70        6.78 o
   1   0  19      280.08      267.10       12.55 o
   2   0  19      430.53      391.77       14.25 o
   3   0  19       15.28       26.41        8.93 o
  -5   1  19      176.99      182.64       12.30 o
  -4   1  19      398.76      414.19       15.81 o
  -3   1  19      160.75      174.14        9.98 o
  -2   1  19       12.68       10.19        5.62 o
  -1   1  19       42.30       39.23        6.83 o
   0   1  19      327.24      321.94       12.30 o
   1   1  19      359.24      341.08       13.62 o
   2   1  19      624.74      515.71       28.27 o
   3   1  19       80.91       75.50       15.61 o
  -5   2  19      153.73      163.86       10.65 o
  -4   2  19      108.77      108.61        9.31 o
  -3   2  19       70.34       74.88        8.11 o
  -2   2  19        6.90       11.83        5.44 o
  -1   2  19      496.73      477.63       14.60 o
   0   2  19       37.95       29.08       11.08 o
   1   2  19     1318.37     1171.74       37.97 o
   2   2  19       11.96        0.41        9.60 o
  -5   3  19        8.69       10.29        6.07 o
  -4   3  19        2.66        0.47        4.37 o
  -3   3  19      452.09      472.56       14.63 o
  -2   3  19      161.24      155.89        9.66 o
  -1   3  19      476.49      478.25       23.00 o
   0   3  19       18.17       16.92       10.26 o
   1   3  19        4.30        3.56        9.58 o
   2   3  19      403.85      294.83       26.34 o
  -5   4  19       98.32       96.88       11.87 o
  -4   4  19      100.03       98.94        9.69 o
  -3   4  19       26.59       24.46        8.79 o
  -2   4  19        2.27        0.85        6.73 o
  -1   4  19      282.76      263.86       15.80 o
   0   4  19       25.27       19.27       10.00 o
   1   4  19       74.49       60.35       14.48 o
  -4   5  19      286.39      271.42       18.22 o
  -3   5  19      269.47      255.80       15.78 o
  -2   5  19      820.05      792.62       32.08 o
  -1   5  19       35.07       31.79       10.85 o
   0   5  19      148.21      155.35       16.12 o
  -3   6  19      126.85      121.55       13.86 o
  -2   6  19      436.67      386.07       23.96 o
  -1   6  19      149.64      122.09       28.21 o
   0  -7  20       42.06       37.99       13.10 o
   1  -7  20       58.82       68.10        8.89 o
  -2  -6  20      284.92      288.09       19.32 o
  -1  -6  20      728.11      713.24       29.81 o
   0  -6  20       19.56       18.80        7.25 o
   1  -6  20       13.50        9.14        7.50 o
   2  -6  20        0.91        0.41        4.38 o
  -3  -5  20       55.66       62.28       11.67 o
  -2  -5  20      211.36      210.17       17.92 o
  -1  -5  20        0.79        0.05        5.80 o
   0  -5  20      491.76      492.02       15.33 o
   1  -5  20      116.35      105.58       11.31 o
   2  -5  20       16.52       11.52        5.88 o
  -3  -4  20      201.89      184.88       15.24 o
  -2  -4  20       -0.44        1.72        4.88 o
  -1  -4  20        1.46        0.23       14.44 o
   0  -4  20        1.38        0.77        6.79 o
   1  -4  20      399.99      392.59       14.55 o
   2  -4  20        2.06        0.58        6.19 o
   3  -4  20       20.96       23.99        7.40 o
  -4  -3  20        0.89        0.20        5.54 o
  -3  -3  20        9.41       11.39       12.06 o
  -2  -3  20       86.48       85.20       10.64 o
  -1  -3  20       -0.16        0.09        4.15 o
   0  -3  20      124.99      125.83       10.50 o
   1  -3  20       33.52       32.05        6.61 o
   2  -3  20      486.48      447.29       16.94 o
   3  -3  20      222.02      218.39       14.29 o
  -4  -2  20      115.95      121.18       15.71 o
  -3  -2  20       53.30       57.28        9.81 o
  -2  -2  20     1213.59     1228.47       29.05 o
  -1  -2  20      658.52      663.46       18.44 o
   0  -2  20      236.41      225.07       10.66 o
   1  -2  20       48.60       49.58        7.70 o
   2  -2  20      285.67      282.42       12.90 o
   3  -2  20       26.29       25.10        8.08 o
  -4  -1  20      375.64      364.58       19.86 o
  -3  -1  20       23.73       25.01        7.19 o
  -2  -1  20     2051.60     2062.31       43.69 o
  -1  -1  20      405.67      394.09       14.14 o
   0  -1  20        3.23        0.88        4.59 o
   1  -1  20        7.18        8.84        5.01 o
   2  -1  20        1.64        0.26        8.70 o
  -4   0  20      322.76      326.23       18.67 o
  -3   0  20      183.76      196.80       11.73 o
  -2   0  20       50.56       56.85        8.26 o
  -1   0  20       52.79       49.16        8.57 o
   0   0  20       50.43       54.61        6.80 o
   1   0  20      413.20      411.09       14.84 o
   2   0  20      163.40      174.28       15.46 o
  -5   1  20      435.38      412.04       20.13 o
  -4   1  20      517.91      550.55       18.12 o
  -3   1  20      243.38      264.10       13.15 o
  -2   1  20       50.89       53.05        8.68 o
  -1   1  20       29.72       31.64        7.30 o
   0   1  20       80.63       85.89        7.52 o
   1   1  20       35.17       36.37        9.30 o
   2   1  20        2.37        3.07        7.14 o
  -4   2  20       27.66       35.85        7.87 o
  -3   2  20       19.35       18.76        6.64 o
  -2   2  20      161.52      169.11       11.42 o
  -1   2  20      245.97      247.81       17.49 o
   0   2  20       23.48       15.26       10.65 o
   1   2  20     1226.69     1130.45       40.25 o
  -4   3  20       47.51       45.31        7.61 o
  -3   3  20        4.29        1.83        5.48 o
  -2   3  20      117.49      119.10       12.99 o
  -1   3  20      921.09      888.78       33.26 o
   0   3  20      481.25      417.65       26.09 o
   1   3  20      329.93      299.26       20.97 o
  -4   4  20       16.33       19.18       10.28 o
  -3   4  20      122.46       95.61       12.33 o
  -2   4  20      301.02      300.84       22.29 o
  -1   4  20      150.49      150.32       17.33 o
   0   4  20      205.04      182.62       20.47 o
  -3   5  20       70.86       76.87       11.28 o
  -2   5  20      117.55      127.20       17.03 o
  -1  -5  21      381.76      372.34       24.40 o
   0  -5  21      110.94      110.81        9.44 o
   1  -5  21       24.56       32.62        7.05 o
  -2  -4  21      173.96      180.09       13.88 o
  -1  -4  21        5.62        6.77        6.06 o
   0  -4  21      103.28      124.39        8.29 o
   1  -4  21       35.74       28.53        7.14 o
  -3  -3  21        7.36        9.39        9.82 o
  -2  -3  21       91.48       95.80       14.85 o
  -1  -3  21       52.74       55.58        9.02 o
   0  -3  21      481.25      455.87       16.44 o
   1  -3  21      643.03      626.10       18.74 o
   2  -3  21       73.16       67.74        8.78 o
  -3  -2  21      499.42      519.89       24.04 o
  -2  -2  21       64.41       82.53        8.41 o
  -1  -2  21       43.75       36.28        8.19 o
   0  -2  21      188.85      167.41       11.04 o
   1  -2  21      244.22      241.66       11.99 o
   2  -2  21       51.09       52.56        8.85 o
  -3  -1  21      894.88      887.55       32.40 o
  -2  -1  21      392.62      379.93       16.57 o
  -1  -1  21        7.30        5.22        5.23 o
   0  -1  21       66.28       68.55        8.71 o
   1  -1  21      218.33      184.48       11.01 o
  -4   0  21       -0.80        0.76        5.14 o
  -3   0  21       54.14       56.01        8.31 o
  -2   0  21      554.65      583.74       18.51 o
  -1   0  21       20.62       21.14        6.60 o
   0   0  21      213.76      212.13       10.73 o
   1   0  21      177.03      146.84       15.56 o
  -4   1  21      328.32      351.07       15.49 o
  -3   1  21        6.96        6.67        5.43 o
  -2   1  21      649.81      679.09       20.60 o
  -1   1  21       84.04       75.08        6.85 o
   0   1  21        5.66        1.28        7.81 o
   1   1  21      279.84      239.02       22.45 o
  -3   2  21       16.02       15.94        6.71 o
  -2   2  21      244.08      243.77       18.42 o
  -1   2  21       10.00        8.38        8.66 o
   0   2  21       26.46       31.17        9.44 o
  -3   3  21      184.11      206.81       16.67 o
  -2   3  21       23.87       24.64       12.31 o
  -1   3  21       29.84       31.62       13.49 o
  -1  -3  22        4.84        3.03        5.81 o
   0  -3  22      254.66      236.47       11.07 o
  -2  -2  22        7.90        5.84        9.73 o
  -1  -2  22        3.29        3.77        4.56 o
   0  -2  22      296.58      269.42       13.60 o
  -2  -1  22        3.08        5.84        5.34 o
  -1  -1  22       31.11       46.47        6.90 o
   0  -1  22      321.40      298.89       14.48 o
  -2   0  22      221.68      236.59       13.18 o
  -1   0  22        1.84        1.29        4.51 o
   0   0  22      974.76      856.07       35.06 o
  -2   1  22      242.43      265.40       11.70 o
  -1   1  22       47.07       51.45       11.13 o
